# Supplementary material for: Mark3 a Prognostic Marker for the Endometrial Cancer
Source: Curr Oncol. 2025 Mar 10;32(3):157. doi: 10.3390/curroncol32030157 (PMC11941562; doi:10.3390/curroncol32030157)
Supplement: Supplementary file 1 [file curroncol-32-00157-s001.zip]

Archive with 119 entries (111 files):
- corResult supplementary S1.xlsx
- GO supplementary  S2.txt
- WB-supplementary S3/
- WB-supplementary S3/.DS_Store
- WB-supplementary S3/Figure4-A/
- WB-supplementary S3/Figure4-A/.DS_Store
- WB-supplementary S3/Figure4-A/HEC_1_GAP_8bit.png
- WB-supplementary S3/Figure4-A/HEC_1_GAP_8bit.tif
- WB-supplementary S3/Figure4-A/HEC_1_GAP_8bit_8bit.tif
- WB-supplementary S3/Figure4-A/HEC_1_MARK3_8bit.tif
- WB-supplementary S3/Figure4-A/HEC_1_MARK3_8bit_8bit.png
- WB-supplementary S3/Figure4-A/HEC_1_MARK3_8bit_8bit.tif
- WB-supplementary S3/Figure4-B/
- WB-supplementary S3/Figure4-B/.DS_Store
- WB-supplementary S3/Figure4-B/ISK_3_GAP_8bit_8bit_8bit.png
- WB-supplementary S3/Figure4-B/ISK_3_GAP_8bit_8bit_8bit.tif
- WB-supplementary S3/Figure4-B/ISK_3_GAP_8bit_8bit_8bit_8bit.tif
- WB-supplementary S3/Figure4-B/ISK_3_MARK3_8bit.png
- WB-supplementary S3/Figure4-B/ISK_3_MARK3_8bit.tif
- WB-supplementary S3/Figure4-B/ISK_3_MARK3_8bit_8bit.tif
- WB-supplementary S3/Figure4-D/
- WB-supplementary S3/Figure4-D/HEC-p-AKT.pdf
- WB-supplementary S3/Figure4-D/HEC-p-AKT.png
- WB-supplementary S3/Figure4-D/HEC_1_GAP_8bit.png
- WB-supplementary S3/Figure4-D/HEC_1_GAP_8bit.tif
- WB-supplementary S3/Figure4-D/HEC_1_GAP_8bit_8bit.tif
- WB-supplementary S3/Figure4-D/HEC_1_P_AKT_8bit_8bit.png
- WB-supplementary S3/Figure4-D/HEC_1_P_AKT_8bit_8bit.tif
- WB-supplementary S3/Figure4-D/HEC_1_P_AKT_8bit_8bit_8bit.tif
- WB-supplementary S3/Figure4-D/ISK-p-AKT.pdf
- WB-supplementary S3/Figure4-D/ISK-p-AKT.png
- WB-supplementary S3/Figure4-D/ISK_2_GAP_8bit.png
- WB-supplementary S3/Figure4-D/ISK_2_GAP_8bit.tif
- WB-supplementary S3/Figure4-D/ISK_2_GAP_8bit_8bit.tif
- WB-supplementary S3/Figure4-D/ISK_2_P_AKT_8bit.png
- WB-supplementary S3/Figure4-D/ISK_2_P_AKT_8bit.tif
- WB-supplementary S3/Figure4-D/ISK_2_P_AKT_8bit_8bit.tif
- WB-supplementary S3/Figure4-F/
- WB-supplementary S3/Figure4-F/HEC-AKT-.png
- WB-supplementary S3/Figure4-F/HEC-AKT.pdf
- WB-supplementary S3/Figure4-F/HEC-AKT.png
- WB-supplementary S3/Figure4-F/HEC-AKT.tif
- WB-supplementary S3/Figure4-F/HEC_ACTIN_8bit.png
- WB-supplementary S3/Figure4-F/HEC_ACTIN_8bit.tif
- WB-supplementary S3/Figure4-F/HEC_ACTIN_8bit_8bit.tif
- WB-supplementary S3/Figure4-F/HEC_AKT_8bit.tif
- WB-supplementary S3/Figure4-F/ISK_1_ACTIN_8bit.png
- WB-supplementary S3/Figure4-F/ISK_1_ACTIN_8bit.tif
- WB-supplementary S3/Figure4-F/ISK_1_ACTIN_8bit_8bit.tif
- WB-supplementary S3/Figure4-F/isk_AKT_8bit.png
- WB-supplementary S3/Figure4-F/isk_AKT_8bit.tif
- WB-supplementary S3/Figure4-F/isk_AKT_8bit_8bit.tif
- WB-supplementary S3/Figure4-H/
- WB-supplementary S3/Figure4-H/HEC_P_PI3K _8bit.pdf
- WB-supplementary S3/Figure4-H/HEC_P_PI3K _8bit.png
- WB-supplementary S3/Figure4-H/HEC_P_PI3K _8bit.tif
- WB-supplementary S3/Figure4-H/HEC_P_PI3K_8bit.tif
- WB-supplementary S3/Figure4-H/HEC_P_PI3K_8bit_8bit.tif
- WB-supplementary S3/Figure4-H/HEC_P_PI3K_ACTIN _20241223_114416_00.00.230.clx_8bit_8bit.pdf
- WB-supplementary S3/Figure4-H/HEC_P_PI3K_ACTIN _20241223_114416_00.00.230.clx_8bit_8bit.png
- WB-supplementary S3/Figure4-H/HEC_P_PI3K_ACTIN _20241223_114416_00.00.230.clx_8bit_8bit.tif
- WB-supplementary S3/Figure4-H/HEC_P_PI3K_ACTIN_20241223_114416_00.00.230.clx_8bit.tif
- WB-supplementary S3/Figure4-H/HEC_P_PI3K_ACTIN_20241223_114416_00.00.230.clx_8bit_8bit.tif
- WB-supplementary S3/Figure4-H/ISK_P_PI3K _8bit.pdf
- WB-supplementary S3/Figure4-H/ISK_P_PI3K _8bit.png
- WB-supplementary S3/Figure4-H/ISK_P_PI3K _8bit.tif
- WB-supplementary S3/Figure4-H/ISK_P_PI3K_8bit.tif
- WB-supplementary S3/Figure4-H/ISK_P_PI3K_8bit_8bit.tif
- WB-supplementary S3/Figure4-H/ISK_P_PI3K_ACTIN _8bit_8bit.pdf
- WB-supplementary S3/Figure4-H/ISK_P_PI3K_ACTIN _8bit_8bit.png
- WB-supplementary S3/Figure4-H/ISK_P_PI3K_ACTIN _8bit_8bit.tif
- WB-supplementary S3/Figure4-H/ISK_P_PI3K_ACTIN_8bit.tif
- WB-supplementary S3/Figure4-H/ISK_P_PI3K_ACTIN_8bit_8bit.tif
- WB-supplementary S3/Figure4-J/
- WB-supplementary S3/Figure4-J/HEC-pi3kACTIN7——_8bit_8bit.pdf
- WB-supplementary S3/Figure4-J/HEC-pi3kACTIN7——_8bit_8bit.png
- WB-supplementary S3/Figure4-J/HEC-pi3kACTIN7——_8bit_8bit.tif
- WB-supplementary S3/Figure4-J/HEC_PI3K720241228_132410_06.17.358_8bit.pdf
- WB-supplementary S3/Figure4-J/HEC_PI3K720241228_132410_06.17.358_8bit.png
- WB-supplementary S3/Figure4-J/HEC_PI3K720241228_132410_06.17.358_8bit.tif
- WB-supplementary S3/Figure4-J/ISK-pi3kACTIN5——_8bit_8bit.pdf
- WB-supplementary S3/Figure4-J/ISK-pi3kACTIN5——_8bit_8bit.png
- WB-supplementary S3/Figure4-J/ISK-pi3kACTIN5——_8bit_8bit.tif
- WB-supplementary S3/Figure4-J/ISK_PI3K5_8bit.pdf
- WB-supplementary S3/Figure4-J/ISK_PI3K5_8bit.png
- WB-supplementary S3/Figure4-J/ISK_PI3K5_8bit.tif
- WB-supplementary S3/Figure4-L/
- WB-supplementary S3/Figure4-L/HEC-m-Tor.png
- WB-supplementary S3/Figure4-L/HEC_MTOR_ACTIN _8bit_8bit_8bit 2.pdf
- WB-supplementary S3/Figure4-L/HEC_MTOR_ACTIN _8bit_8bit_8bit 2.png
- WB-supplementary S3/Figure4-L/HEC_MTOR_ACTIN _8bit_8bit_8bit 2.tif
- WB-supplementary S3/Figure4-L/HEC_MTOR_ACTIN_8bit_8bit_8bit 2.tif
- WB-supplementary S3/Figure4-L/HEC_MTOR_ACTIN_8bit_8bit_8bit_8bit.tif
- WB-supplementary S3/Figure4-L/HEC_P_MTOR _8bit_8bit_8bit_8bit_8bit_8bit_8bit.pdf
- WB-supplementary S3/Figure4-L/HEC_P_MTOR _8bit_8bit_8bit_8bit_8bit_8bit_8bit.png
- WB-supplementary S3/Figure4-L/HEC_P_MTOR _8bit_8bit_8bit_8bit_8bit_8bit_8bit.tif
- WB-supplementary S3/Figure4-L/HEC_P_MTOR_8bit_8bit_8bit_8bit_8bit_8bit_8bit.tif
- WB-supplementary S3/Figure4-L/HEC_P_MTOR_8bit_8bit_8bit_8bit_8bit_8bit_8bit_8bit.tif
- WB-supplementary S3/Figure4-L/HE_MTOR _8bit_8bit_8bit_8bit.pdf
- WB-supplementary S3/Figure4-L/HE_MTOR _8bit_8bit_8bit_8bit.png
- WB-supplementary S3/Figure4-L/HE_MTOR _8bit_8bit_8bit_8bit.tif
- WB-supplementary S3/Figure4-L/HE_MTOR_8bit_8bit_8bit.tif
- WB-supplementary S3/Figure4-L/HE_MTOR_8bit_8bit_8bit_8bit.tif
- WB-supplementary S3/Figure4-L/ISK_MTOR _8bit_8bit.pdf
- WB-supplementary S3/Figure4-L/ISK_MTOR _8bit_8bit.png
- WB-supplementary S3/Figure4-L/ISK_MTOR _8bit_8bit.tif
- WB-supplementary S3/Figure4-L/ISK_MTOR_8bit.tif
- WB-supplementary S3/Figure4-L/ISK_MTOR_8bit_8bit.tif
- WB-supplementary S3/Figure4-L/ISK_MTOR_ACTIN _8bit_8bit_8bit_8bit.pdf
- WB-supplementary S3/Figure4-L/ISK_MTOR_ACTIN _8bit_8bit_8bit_8bit.png
- WB-supplementary S3/Figure4-L/ISK_MTOR_ACTIN _8bit_8bit_8bit_8bit.tif
- WB-supplementary S3/Figure4-L/ISK_MTOR_ACTIN_8bit_8bit_8bit.tif
- WB-supplementary S3/Figure4-L/ISK_MTOR_ACTIN_8bit_8bit_8bit_8bit.tif
- WB-supplementary S3/Figure4-L/ISK_P_MTOR _8bit_8bit_8bit_8bit.pdf
- WB-supplementary S3/Figure4-L/ISK_P_MTOR _8bit_8bit_8bit_8bit.png
- WB-supplementary S3/Figure4-L/ISK_P_MTOR _8bit_8bit_8bit_8bit.tif
- WB-supplementary S3/Figure4-L/ISK_P_MTOR_8bit_8bit_8bit.tif
- WB-supplementary S3/Figure4-L/ISK_P_MTOR_8bit_8bit_8bit_8bit.tif
- WB-supplementary S3/Figure4-L/WechatIMG465.jpg
