# Supplementary material for: Mark3 a Prognostic Marker for the Endometrial Cancer
Source: Curr Oncol. 2025 Mar 10;32(3):157. doi: 10.3390/curroncol32030157 (PMC11941562; doi:10.3390/curroncol32030157)
Supplement: Supplementary file 1 [file curroncol-32-00157-s001.zip › corResult supplementary S1.xlsx]

## Sheet: corSig
Query	Gene	cor	pvalue
MARK3	CSNK1G1	0.609503	1.19657e-57
MARK3	TRAPPC6B	0.616705	2.38115e-59
MARK3	OSBPL9	0.633446	1.76595e-63
MARK3	ALMS1	0.650095	7.57642e-68
MARK3	SACM1L	0.609294	1.33815e-57
MARK3	MAML1	0.60637	6.37568e-57
MARK3	UBR2	0.660249	1.19716e-70
MARK3	KLHDC2	0.624331	3.36285e-61
MARK3	CNOT2	0.688815	3.77989e-79
MARK3	CAMSAP1	0.619566	4.88196e-60
MARK3	PPP2R5E	0.619604	4.7805e-60
MARK3	LCLAT1	0.621318	1.83499e-60
MARK3	VIRMA	0.644367	2.58759e-66
MARK3	ZNF354B	0.628226	3.64453e-62
MARK3	DMTF1	0.641543	1.43482e-65
MARK3	RALGAPB	0.670093	1.80326e-73
MARK3	RBSN	0.642145	9.97292e-66
MARK3	SUPT7L	0.624821	2.54596e-61
MARK3	N4BP2	0.622831	7.8456e-61
MARK3	ANKIB1	0.612396	2.51055e-58
MARK3	PUM1	0.64457	2.28546e-66
MARK3	FBXO42	0.674897	6.90281e-75
MARK3	KDM2A	0.607152	4.20538e-57
MARK3	RIC8B	0.630887	7.84445e-63
MARK3	ST7L	0.615942	3.6218e-59
MARK3	ZMYM2	0.624278	3.46523e-61
MARK3	DNM1L	0.617038	1.98123e-59
MARK3	NAPB	0.663668	1.28926e-71
MARK3	XRN2	0.620409	3.05143e-60
MARK3	EXOSC10	0.611604	3.85492e-58
MARK3	AEBP2	0.60458	1.64435e-56
MARK3	YEATS2	0.653684	7.97246e-69
MARK3	SMARCC1	0.612456	2.43047e-58
MARK3	PPIP5K2	0.604427	1.78222e-56
MARK3	POMK	0.637279	1.84155e-64
MARK3	NRDE2	0.704828	2.32453e-84
MARK3	PPP1R12A	0.624708	2.71511e-61
MARK3	EXD2	0.635955	4.0356e-64
MARK3	PRPF40A	0.608675	1.86557e-57
MARK3	SMARCA5	0.614426	8.31226e-59
MARK3	BAZ1B	0.624575	2.92852e-61
MARK3	RASA1	0.60246	5.01078e-56
MARK3	HNRNPLL	0.652354	1.84271e-68
MARK3	RBM12	0.648916	1.57682e-67
MARK3	TNPO1	0.602473	4.97547e-56
MARK3	RBM28	0.625129	2.13828e-61
MARK3	NSD1	0.664378	8.08586e-72
MARK3	TRA2B	0.653136	1.12708e-68
MARK3	ATG2B	0.69517	3.55451e-81
MARK3	RANBP9	0.611411	4.27925e-58
MARK3	FBXO38	0.608125	2.50353e-57
MARK3	NUP155	0.618411	9.27266e-60
MARK3	USP49	0.691875	4.05632e-80
MARK3	PRDM4	0.603193	3.41212e-56
MARK3	MED23	0.611149	4.93192e-58
MARK3	ORC3	0.60309	3.60188e-56
MARK3	LRCH3	0.612938	1.87102e-58
MARK3	UPF2	0.624729	2.68266e-61
MARK3	KPNA1	0.645845	1.04766e-66
MARK3	SRSF10	0.681079	9.45059e-77
MARK3	TUBGCP3	0.640568	2.58016e-65
MARK3	METTL4	0.618499	8.83058e-60
MARK3	NFRKB	0.620225	3.38052e-60
MARK3	NUP153	0.662858	2.19077e-71
MARK3	DOP1A	0.612418	2.48096e-58
MARK3	KRR1	0.605225	1.16921e-56
MARK3	C1orf50	0.604068	2.15308e-56
MARK3	ZNF525	0.608358	2.21014e-57
MARK3	KANSL2	0.660172	1.25884e-70
MARK3	ZNF519	0.602006	6.35438e-56
MARK3	C1orf112	0.656529	1.30959e-69
MARK3	KAT6A	0.619341	5.53273e-60
MARK3	KAT6B	0.621286	1.86878e-60
MARK3	USP37	0.613787	1.17807e-58
MARK3	PRMT9	0.632749	2.65403e-63
MARK3	CPLANE1	0.642617	7.49357e-66
MARK3	TMEM39A	0.611444	4.20506e-58
MARK3	WAPL	0.62976	1.50627e-62
MARK3	CLASP2	0.648905	1.58786e-67
MARK3	NFYA	0.62375	4.67135e-61
MARK3	ZC3H14	0.709384	6.59039e-86
MARK3	PHF20L1	0.622896	7.56259e-61
MARK3	QSER1	0.666043	2.69324e-72
MARK3	INO80	0.618582	8.43551e-60
MARK3	PAXBP1	0.6034	3.05968e-56
MARK3	FAM76B	0.624776	2.61215e-61
MARK3	GEMIN2	0.614661	7.30905e-59
MARK3	TASOR	0.661076	7.0038e-71
MARK3	CCDC93	0.636318	3.25643e-64
MARK3	ATP6V0A2	0.636073	3.76331e-64
MARK3	EXOC6B	0.631056	7.1145e-63
MARK3	SART3	0.634087	1.21257e-63
MARK3	DNAJC27	0.631052	7.12966e-63
MARK3	ZNF644	0.646303	7.911e-67
MARK3	GAPVD1	0.631007	7.31648e-63
MARK3	RFX7	0.601667	7.58497e-56
MARK3	SETD5	0.722349	1.76408e-90
MARK3	EED	0.609871	9.81748e-58
MARK3	TASOR2	0.683984	1.21327e-77
MARK3	USP33	0.611533	4.00624e-58
MARK3	CBL	0.632281	3.48668e-63
MARK3	CCAR1	0.628488	3.1348e-62
MARK3	NCAPD3	0.622419	9.89179e-61
MARK3	SCAI	0.65313	1.13131e-68
MARK3	PPP4R3A	0.702811	1.10206e-83
MARK3	KIAA2026	0.614243	9.1885e-59
MARK3	FAM13B	0.617079	1.93715e-59
MARK3	STIL	0.611158	4.90736e-58
MARK3	TBC1D15	0.603355	3.13332e-56
MARK3	ZNF136	0.606783	5.11692e-57
MARK3	TYW5	0.646927	5.38803e-67
MARK3	MTBP	0.621505	1.65222e-60
MARK3	ASTE1	0.607437	3.61355e-57
MARK3	DHX33	0.629194	2.08786e-62
MARK3	PRORP	0.605086	1.25839e-56
MARK3	FKTN	0.600827	1.17542e-55
MARK3	ERC1	0.60137	8.8565e-56
MARK3	GZF1	0.607722	3.10459e-57
MARK3	NSMAF	0.63654	2.85519e-64
MARK3	HINFP	0.626465	9.99487e-62
MARK3	FBXO11	0.657701	6.1838e-70
MARK3	AGTPBP1	0.630532	9.63761e-63
MARK3	HELZ	0.634386	1.01727e-63
MARK3	TRMT5	0.602818	4.15364e-56
MARK3	PDS5A	0.612521	2.3456e-58
MARK3	CAPN7	0.636969	2.21441e-64
MARK3	PDS5B	0.613478	1.39424e-58
MARK3	DCUN1D4	0.613028	1.78148e-58
MARK3	TUG1	0.600934	1.11166e-55
MARK3	NFXL1	0.60468	1.55933e-56
MARK3	ZNF627	0.621365	1.78768e-60
MARK3	USP34	0.620108	3.60912e-60
MARK3	XPO4	0.651871	2.49613e-68
MARK3	THOC2	0.638033	1.17619e-64
MARK3	SP3	0.635492	5.30442e-64
MARK3	ZNF551	0.608037	2.62372e-57
MARK3	GTF3C3	0.61393	1.08977e-58
MARK3	ELP1	0.621767	1.42633e-60
MARK3	BRAF	0.655389	2.70723e-69
MARK3	YLPM1	0.688507	4.72728e-79
MARK3	SMCHD1	0.647952	2.86408e-67
MARK3	ZNF146	0.602232	5.64463e-56
MARK3	C17orf80	0.603537	2.84669e-56
MARK3	RYK	0.649653	9.97477e-68
MARK3	SUPT16H	0.62232	1.04562e-60
MARK3	MDN1	0.68871	4.08108e-79
MARK3	MCM9	0.638106	1.12607e-64
MARK3	ZMYM4	0.648912	1.58059e-67
MARK3	ZMYND11	0.621277	1.87789e-60
MARK3	WDHD1	0.630069	1.26027e-62
MARK3	CBLL1	0.604876	1.40593e-56
MARK3	LRP6	0.636954	2.23397e-64
MARK3	TBCEL	0.614257	9.11569e-59
MARK3	EYA3	0.652224	2.00021e-68
MARK3	NUP54	0.617252	1.76042e-59
MARK3	MAPK1IP1L	0.619683	4.5737e-60
MARK3	ZNF81	0.619839	4.19292e-60
MARK3	DHX57	0.616659	2.44159e-59
MARK3	TGS1	0.661027	7.22884e-71
MARK3	DYRK1A	0.689708	1.97734e-79
MARK3	SUPT20H	0.622814	7.91977e-61
MARK3	ZBTB11	0.638492	8.94469e-65
MARK3	CNOT4	0.609466	1.22074e-57
MARK3	CRKL	0.611282	4.59012e-58
MARK3	NEK4	0.644957	1.8042e-66
MARK3	PBRM1	0.643241	5.13379e-66
MARK3	LCOR	0.604401	1.80643e-56
MARK3	SMG1	0.680188	1.76558e-76
MARK3	ZZZ3	0.670582	1.29723e-73
MARK3	PIK3C3	0.60475	1.5031e-56
MARK3	GON4L	0.638907	6.98163e-65
MARK3	RAD54L2	0.652454	1.73043e-68
MARK3	LTN1	0.607753	3.05239e-57
MARK3	RPRD1A	0.608753	1.78904e-57
MARK3	UHRF2	0.670202	1.67627e-73
MARK3	PPP4R1	0.628844	2.55494e-62
MARK3	USP48	0.647612	3.53282e-67
MARK3	S100PBP	0.72111	4.94955e-90
MARK3	SOS2	0.622173	1.13576e-60
MARK3	TAF2	0.641864	1.18184e-65
MARK3	NCBP3	0.658333	4.1215e-70
MARK3	PRDM2	0.63021	1.16152e-62
MARK3	RPL7L1	0.606241	6.8264e-57
MARK3	RBM14	0.600606	1.31841e-55
MARK3	VPS13B	0.642837	6.5574e-66
MARK3	L2HGDH	0.645976	9.67167e-67
MARK3	TRAPPC11	0.612178	2.82589e-58
MARK3	TRRAP	0.616164	3.20703e-59
MARK3	SUN1	0.611633	3.79543e-58
MARK3	ZNF407	0.650326	6.55865e-68
MARK3	CSRNP2	0.637054	2.10469e-64
MARK3	SNIP1	0.618205	1.03957e-59
MARK3	APC	0.612207	2.78204e-58
MARK3	ZNF543	0.611337	4.45526e-58
MARK3	RCOR1	0.752779	2.59262e-102
MARK3	AREL1	0.690895	8.31623e-80
MARK3	PPP6R3	0.664105	9.67084e-72
MARK3	ZNF397	0.600865	1.15249e-55
MARK3	NOL9	0.609035	1.53802e-57
MARK3	TRAF6	0.619314	5.61729e-60
MARK3	MYCBP2	0.610276	7.89388e-58
MARK3	MKRN2	0.651407	3.33801e-68
MARK3	MED20	0.612787	2.03e-58
MARK3	GTF2A1	0.633857	1.38761e-63
MARK3	SPEN	0.647165	4.655e-67
MARK3	MYSM1	0.639619	4.55994e-65
MARK3	ZBTB26	0.610317	7.72457e-58
MARK3	DHX35	0.661931	4.01372e-71
MARK3	ZNF318	0.675696	3.98764e-75
MARK3	STAU2	0.613746	1.20491e-58
MARK3	TAB2	0.612158	2.85704e-58
MARK3	HNRNPR	0.622272	1.07416e-60
MARK3	AGO4	0.67044	1.4276e-73
MARK3	SETD2	0.734382	5.79903e-95
MARK3	RLIM	0.620112	3.60088e-60
MARK3	ZNF45	0.621074	2.10357e-60
MARK3	KLHL18	0.609986	9.22866e-58
MARK3	LEMD3	0.604954	1.34967e-56
MARK3	CLOCK	0.606511	5.91368e-57
MARK3	VPS8	0.615518	4.57123e-59
MARK3	ZBTB5	0.632905	2.42242e-63
MARK3	ZNF12	0.648233	2.40742e-67
MARK3	RBM39	0.675066	6.14868e-75
MARK3	MGA	0.662001	3.83465e-71
MARK3	CDK13	0.689818	1.82497e-79
MARK3	UIMC1	0.623916	4.25078e-61
MARK3	NUP98	0.634987	7.14391e-64
MARK3	ZNF567	0.641365	1.5968e-65
MARK3	ARMC8	0.693179	1.554e-80
MARK3	MIDEAS	0.621295	1.85848e-60
MARK3	CBFA2T2	0.623975	4.11269e-61
MARK3	CEP128	0.660135	1.28937e-70
MARK3	QRICH1	0.625212	2.03981e-61
MARK3	ZSCAN30	0.626185	1.17232e-61
MARK3	VIPAS39	0.662371	3.01269e-71
MARK3	ACTR8	0.614604	7.54272e-59
MARK3	ASH1L	0.632456	3.14974e-63
MARK3	ZKSCAN8	0.650761	5.00146e-68
MARK3	PRKRA	0.655799	2.08499e-69
MARK3	ZNF17	0.624619	2.85562e-61
MARK3	ZNF292	0.650779	4.94321e-68
MARK3	PAPOLG	0.629836	1.4417e-62
MARK3	GXYLT1	0.603566	2.80417e-56
MARK3	ZNF148	0.616979	2.04737e-59
MARK3	TBCCD1	0.616964	2.06404e-59
MARK3	PCNX1	0.705654	1.22543e-84
MARK3	ZNF611	0.609514	1.18951e-57
MARK3	DDX3X	0.607878	2.85573e-57
MARK3	SCAF4	0.618193	1.0461e-59
MARK3	PHC3	0.606213	6.92822e-57
MARK3	PANK2	0.615806	3.9034e-59
MARK3	SCAF11	0.651773	2.65426e-68
MARK3	CRAMP1	0.610339	7.63137e-58
MARK3	TMED8	0.642521	7.94335e-66
MARK3	CDC23	0.614342	8.70414e-59
MARK3	BRD8	0.60342	3.0274e-56
MARK3	TTLL5	0.647777	3.1912e-67
MARK3	SECISBP2	0.630493	9.85992e-63
MARK3	ZBTB24	0.603088	3.60472e-56
MARK3	DDX39B	0.625716	1.53166e-61
MARK3	TUT4	0.716456	2.27402e-88
MARK3	FRS2	0.642419	8.44859e-66
MARK3	CSNK2A1	0.615774	3.97255e-59
MARK3	FBXO5	0.602683	4.45774e-56
MARK3	NRDC	0.603639	2.69872e-56
MARK3	OXSR1	0.650226	6.98163e-68
MARK3	USP24	0.649933	8.38149e-68
MARK3	HNRNPU	0.61877	7.59945e-60
MARK3	HECTD4	0.624615	2.86163e-61
MARK3	KDM5A	0.617326	1.69004e-59
MARK3	PIK3R4	0.625466	1.76503e-61
MARK3	ZNF37A	0.645917	1.00279e-66
MARK3	RC3H2	0.645442	1.34146e-66
MARK3	MARCHF6	0.656388	1.43259e-69
MARK3	UBE2G2	0.604512	1.70419e-56
MARK3	ZNF26	0.608116	2.51479e-57
MARK3	TRIM44	0.601266	9.35251e-56
MARK3	ROCK1	0.618736	7.74458e-60
MARK3	SRSF7	0.619215	5.93351e-60
MARK3	PHIP	0.625518	1.71401e-61
MARK3	SOCS4	0.629127	2.17002e-62
MARK3	ZNF720	0.61838	9.43391e-60
MARK3	FUBP3	0.617224	1.78793e-59
MARK3	RIF1	0.632632	2.84147e-63
MARK3	UBR5	0.668385	5.66956e-73
MARK3	ZNF2	0.607633	3.25531e-57
MARK3	ZMYM5	0.612103	2.94366e-58
MARK3	PIKFYVE	0.608587	1.95541e-57
MARK3	CEP57L1	0.607766	3.03118e-57
MARK3	PSEN1	0.641845	1.1952e-65
MARK3	AKAP9	0.601666	7.58859e-56
MARK3	PIAS2	0.6096	1.13546e-57
MARK3	ZNF160	0.629522	1.72802e-62
MARK3	CHD2	0.661351	5.85686e-71
MARK3	NDC1	0.601632	7.72351e-56
MARK3	TULP4	0.614193	9.43917e-59
MARK3	RAD18	0.601874	6.80633e-56
MARK3	CPSF2	0.659407	2.06401e-70
MARK3	MLLT10	0.632789	2.59271e-63
MARK3	DROSHA	0.642488	8.10482e-66
MARK3	FIG4	0.603883	2.3737e-56
MARK3	MAPKAPK5	0.653458	9.19615e-69
MARK3	TAOK1	0.627685	4.9718e-62
MARK3	RBBP4	0.627787	4.68956e-62
MARK3	ZNF594	0.611482	4.11932e-58
MARK3	IQCB1	0.610226	8.11226e-58
MARK3	KIAA0586	0.649687	9.76925e-68
MARK3	DNAJC16	0.625451	1.78069e-61
MARK3	SEC22C	0.615362	4.97989e-59
MARK3	ZGRF1	0.614633	7.42312e-59
MARK3	SRRM1	0.658904	2.85474e-70
MARK3	LRIG2	0.688934	3.46943e-79
MARK3	PHF10	0.677384	1.24435e-75
MARK3	ZFYVE26	0.61913	6.22137e-60
MARK3	SBNO1	0.633697	1.52454e-63
MARK3	FBXW2	0.640452	2.76712e-65
MARK3	WAC	0.63454	9.29364e-64
MARK3	ZBTB44	0.606067	7.48503e-57
MARK3	RIC1	0.639641	4.50158e-65
MARK3	PRKDC	0.602303	5.43901e-56
MARK3	RBM12B	0.655701	2.22042e-69
MARK3	DIDO1	0.631209	6.50847e-63
MARK3	ZNF638	0.605011	1.30964e-56
MARK3	TNRC6A	0.628047	4.04047e-62
MARK3	MRE11	0.619438	5.24149e-60
MARK3	SRSF4	0.669064	3.59899e-73
MARK3	ZYG11B	0.648188	2.47438e-67
MARK3	PPFIA1	0.653601	8.40538e-69
MARK3	SUV39H2	0.618636	8.18413e-60
MARK3	POLQ	0.60458	1.6439e-56
MARK3	CTDSPL2	0.626114	1.22075e-61
MARK3	ZBTB39	0.601377	8.82572e-56
MARK3	CCNK	0.648125	2.5734e-67
MARK3	PPIL4	0.601001	1.07335e-55
MARK3	CPSF7	0.676653	2.06252e-75
MARK3	INPP5B	0.60393	2.31515e-56
MARK3	INTS6	0.631918	4.30907e-63
MARK3	CEP97	0.632814	2.55576e-63
MARK3	THRAP3	0.616935	2.09723e-59
MARK3	GPBP1L1	0.666513	1.9718e-72
MARK3	HAUS3	0.602261	5.55989e-56
MARK3	CREBZF	0.661884	4.13927e-71
MARK3	ZNF8	0.619571	4.86771e-60
MARK3	DHX9	0.626711	8.68153e-62
MARK3	ORC2	0.609538	1.17446e-57
MARK3	ZNF740	0.606973	4.62544e-57
MARK3	HMGXB4	0.633015	2.2714e-63
MARK3	ADNP2	0.601456	8.46683e-56
MARK3	STRN3	0.637978	1.21553e-64
MARK3	DCAF10	0.625275	1.96747e-61
MARK3	CHD8	0.676386	2.47903e-75
MARK3	PHF3	0.661592	5.00571e-71
MARK3	MIS18BP1	0.610396	7.40182e-58
MARK3	TMEM161B	0.61357	1.32617e-58
MARK3	CCNT1	0.666513	1.97206e-72
MARK3	ZNF33A	0.61109	5.09027e-58
MARK3	MEX3C	0.61537	4.95868e-59
MARK3	EIF4G3	0.63824	1.03975e-64
MARK3	ARID2	0.669691	2.36305e-73
MARK3	ZBTB34	0.630065	1.2626e-62
MARK3	RSF1	0.643762	3.73915e-66
MARK3	SFPQ	0.698318	3.3636e-82
MARK3	FAN1	0.644198	2.86816e-66
MARK3	PRPF38B	0.613411	1.44633e-58
MARK3	CEP76	0.638007	1.19473e-64
MARK3	NOM1	0.617012	2.00936e-59
MARK3	USP30	0.623187	6.41703e-61
MARK3	ZC3H7A	0.632202	3.65148e-63
MARK3	KIAA1958	0.612001	3.11055e-58
MARK3	XPO1	0.640593	2.5416e-65
MARK3	FNBP4	0.663566	1.37792e-71
MARK3	ZXDC	0.606233	6.85414e-57
MARK3	KIF13A	0.604702	1.54172e-56
MARK3	GDAP2	0.634322	1.05623e-63
MARK3	CDK12	0.607196	4.10747e-57
MARK3	HP1BP3	0.685339	4.61711e-78
MARK3	RBAK	0.649429	1.14644e-67
MARK3	NR2C2	0.646397	7.46694e-67
MARK3	ZCCHC2	0.602297	5.4569e-56
MARK3	SEC24B	0.601819	7.00621e-56
MARK3	DCAF5	0.685739	3.46735e-78
MARK3	OTUD3	0.666405	2.11851e-72
MARK3	RABGAP1	0.633984	1.28832e-63
MARK3	MTMR12	0.621757	1.43508e-60
MARK3	PPM1A	0.676254	2.71535e-75
MARK3	TET3	0.653714	7.82627e-69
MARK3	G2E3	0.655485	2.54722e-69
MARK3	SRSF11	0.637123	2.02096e-64
MARK3	EPC2	0.651691	2.79385e-68
MARK3	PHACTR4	0.619637	4.69184e-60
MARK3	CDC5L	0.603836	2.43254e-56
MARK3	MSL2	0.634934	7.36817e-64
MARK3	UHRF1BP1	0.641461	1.50741e-65
MARK3	PRDM10	0.695675	2.44029e-81
MARK3	PCNT	0.617761	1.32885e-59
MARK3	NAA40	0.617735	1.34831e-59
MARK3	ATR	0.61994	3.96382e-60
MARK3	PTCD3	0.615593	4.38822e-59
MARK3	GIGYF2	0.608035	2.62574e-57
MARK3	RAF1	0.604517	1.69977e-56
MARK3	NCOA6	0.629597	1.65485e-62
MARK3	C2orf49	0.624625	2.84554e-61
MARK3	DDX17	0.668307	5.97198e-73
MARK3	ADAM17	0.630393	1.04434e-62
MARK3	ZNF195	0.611798	3.47177e-58
MARK3	PNN	0.653037	1.19936e-68
MARK3	NPAT	0.644396	2.5407e-66
MARK3	DOCK7	0.643288	4.98927e-66
MARK3	ANKRD28	0.640162	3.29426e-65
MARK3	RNMT	0.627024	7.26151e-62
MARK3	SKP2	0.613895	1.11077e-58
MARK3	TASP1	0.624035	3.97478e-61
MARK3	RBBP6	0.653835	7.25023e-69
MARK3	MSH2	0.636622	2.71878e-64
MARK3	DICER1	0.64761	3.53773e-67
MARK3	SPIDR	0.624727	2.68668e-61
MARK3	ZDHHC17	0.648844	1.64866e-67
MARK3	CMTR1	0.617146	1.86642e-59
MARK3	MTO1	0.612713	2.11434e-58
MARK3	CLASP1	0.603931	2.31438e-56
MARK3	PAXIP1	0.631329	6.06954e-63
MARK3	SRSF6	0.62144	1.71357e-60
MARK3	CASP8AP2	0.6948	4.67975e-81
MARK3	KIAA1328	0.607785	3.00129e-57
MARK3	RSBN1	0.616263	3.03662e-59
MARK3	DDX6	0.629028	2.29755e-62
MARK3	ANAPC1	0.626492	9.83851e-62
MARK3	ESCO1	0.6153	5.15245e-59
MARK3	RABEP1	0.616962	2.0661e-59
MARK3	METTL3	0.658913	2.83851e-70
MARK3	HAUS6	0.61291	1.89914e-58
MARK3	ZNF431	0.62112	2.05031e-60
MARK3	UBXN2B	0.644574	2.28029e-66
MARK3	ZNF765	0.62023	3.37177e-60
MARK3	RBM33	0.736509	8.81351e-96
MARK3	ZNHIT6	0.612725	2.0998e-58
MARK3	SEC61A2	0.61456	7.72451e-59
MARK3	CEP295	0.668592	4.93717e-73
MARK3	PARP2	0.625557	1.67669e-61
MARK3	REV1	0.676651	2.06592e-75
MARK3	SUGP2	0.614761	6.92106e-59
MARK3	TDG	0.604025	2.20316e-56
MARK3	TRIO	0.61136	4.39951e-58
MARK3	NUP160	0.682746	2.91884e-77
MARK3	RALGAPA1	0.643553	4.24637e-66
MARK3	CDK19	0.621656	1.51804e-60
MARK3	SIRT1	0.603613	2.73591e-56
MARK3	ZMYM1	0.664068	9.91465e-72
MARK3	ACIN1	0.656646	1.2151e-69
MARK3	NCBP1	0.600454	1.42735e-55
MARK3	ARID1B	0.661951	3.96168e-71
MARK3	EPG5	0.635464	5.39119e-64
MARK3	ZNF347	0.620999	2.19355e-60
MARK3	UBE4B	0.613614	1.29492e-58
MARK3	CCDC18	0.601658	7.6201e-56
MARK3	PLEKHA8	0.619413	5.3166e-60
MARK3	MPP5	0.655897	1.95882e-69
MARK3	SLTM	0.62623	1.14255e-61
MARK3	CENPI	0.615809	3.89707e-59
MARK3	GPATCH2L	0.73176	5.76464e-94
MARK3	TTPAL	0.618855	7.2478e-60
MARK3	CEP135	0.631533	5.39199e-63
MARK3	STAG1	0.62492	2.40788e-61
MARK3	NEPRO	0.636669	2.64439e-64
MARK3	KMT5B	0.609979	9.26369e-58
MARK3	AASDH	0.629894	1.39406e-62
MARK3	PAFAH1B1	0.600834	1.17114e-55
MARK3	KANSL1	0.672706	3.08035e-74
MARK3	INTS4	0.639826	4.0277e-65
MARK3	EMSY	0.675696	3.98797e-75
MARK3	TENT4A	0.620079	3.66701e-60
MARK3	CAPRIN1	0.615257	5.27412e-59
MARK3	MAP3K4	0.614558	7.73406e-59
MARK3	ZNF41	0.606593	5.66182e-57
MARK3	AC069544.2	0.661962	3.93371e-71
MARK3	SETD6	0.601951	6.53837e-56
MARK3	UBR4	0.625747	1.50427e-61
MARK3	ZBTB1	0.653626	8.26944e-69
MARK3	ZFYVE9	0.636836	2.39506e-64
MARK3	MAP3K7	0.63288	2.45841e-63
MARK3	SETX	0.622877	7.64537e-61
MARK3	ZNF510	0.644676	2.14217e-66
MARK3	CDC40	0.641325	1.63606e-65
MARK3	TMEM184C	0.612719	2.10743e-58
MARK3	NAA30	0.619148	6.15991e-60
MARK3	BPTF	0.649351	1.2035e-67
MARK3	CENPP	0.639032	6.4808e-65
MARK3	TPP2	0.616175	3.18626e-59
MARK3	YY1	0.715674	4.29134e-88
MARK3	LATS1	0.62174	1.44811e-60
MARK3	PAPOLA	0.684846	6.56587e-78
MARK3	VPS50	0.615765	3.99152e-59
MARK3	SAMD8	0.60457	1.65278e-56
MARK3	LARP4B	0.600894	1.13492e-55
MARK3	TDP1	0.666697	1.74547e-72
MARK3	ZNF254	0.610421	7.30281e-58
MARK3	TTI1	0.632637	2.83274e-63
MARK3	NAA16	0.612395	2.51198e-58
MARK3	JADE3	0.618494	8.85458e-60
MARK3	FIP1L1	0.617132	1.88099e-59
MARK3	PCF11	0.64404	3.15718e-66
MARK3	GSK3B	0.636615	2.73086e-64
MARK3	TTC3	0.602722	4.36809e-56
MARK3	MTPAP	0.605412	1.0589e-56
MARK3	TRAPPC8	0.622591	8.97716e-61
MARK3	METTL17	0.646937	5.35754e-67
MARK3	RBM25	0.632997	2.2965e-63
MARK3	MTF2	0.64743	3.95352e-67
MARK3	BAG5	0.693786	9.92412e-81
MARK3	PKN2	0.626993	7.38842e-62
MARK3	EIF5	0.707746	2.39288e-85
MARK3	RPAIN	0.600484	1.40505e-55
MARK3	RPAP2	0.677659	1.02849e-75
MARK3	ARIH2	0.687204	1.21145e-78
MARK3	THUMPD3	0.61159	3.88424e-58
MARK3	REST	0.633701	1.52053e-63
MARK3	FNBP1L	0.607959	2.73462e-57
MARK3	HACE1	0.639163	5.99092e-65
MARK3	ZNF670	0.607759	3.04324e-57
MARK3	INVS	0.637322	1.79548e-64
MARK3	DCAF1	0.603855	2.40912e-56
MARK3	NAA35	0.626805	8.22755e-62
MARK3	PTK2	0.637069	2.08635e-64
MARK3	ZNF619	0.604917	1.37601e-56
MARK3	POU2F1	0.649211	1.31272e-67
MARK3	YTHDC1	0.683355	1.89603e-77
MARK3	CAND1	0.650693	5.21887e-68
MARK3	HNRNPH1	0.706163	8.24329e-85
MARK3	PMS2	0.620696	2.59934e-60
MARK3	DIP2B	0.613449	1.41657e-58
MARK3	SENP1	0.650965	4.40127e-68
MARK3	KIF1B	0.629989	1.31943e-62
MARK3	SON	0.620375	3.10932e-60
MARK3	SS18L1	0.670395	1.47219e-73
MARK3	BTAF1	0.618858	7.2352e-60
MARK3	WTAP	0.637453	1.66066e-64
MARK3	ZNF614	0.614558	7.73407e-59
MARK3	TRAF3	0.605294	1.12754e-56
MARK3	KPNA4	0.601498	8.28546e-56
MARK3	CENPC	0.642311	9.02113e-66
MARK3	EPB41L5	0.601766	7.20342e-56
MARK3	SMARCAD1	0.611003	5.33616e-58
MARK3	MPHOSPH9	0.626725	8.61565e-62
MARK3	ZNF675	0.604151	2.0617e-56
MARK3	REV3L	0.63226	3.53013e-63
MARK3	ZNF143	0.614791	6.80993e-59
MARK3	NCOA2	0.615324	5.08555e-59
MARK3	ITSN1	0.631538	5.37506e-63
MARK3	AGO3	0.697648	5.57025e-82
MARK3	ZNF620	0.622052	1.21562e-60
MARK3	USP28	0.61782	1.28664e-59
MARK3	TAF4	0.636279	3.33178e-64
MARK3	ERCC3	0.644417	2.50953e-66
MARK3	R3HCC1L	0.605578	9.70229e-57
MARK3	MBD5	0.630528	9.65768e-63
MARK3	ZNF207	0.639175	5.9507e-65
MARK3	ZNF326	0.65838	3.99932e-70
MARK3	TNRC6B	0.601386	8.78118e-56
MARK3	ZFP62	0.623934	4.20898e-61
MARK3	ZSCAN20	0.637111	2.03456e-64
MARK3	PHF20	0.61467	7.27678e-59
MARK3	SPATA5	0.604377	1.83007e-56
MARK3	PPP2R5C	0.65966	1.75255e-70
MARK3	STRIP1	0.605966	7.89954e-57
MARK3	BRWD1	0.668205	6.39494e-73
MARK3	NEMF	0.634876	7.6244e-64
MARK3	MAPK14	0.628495	3.12377e-62
MARK3	PALB2	0.629506	1.74453e-62
MARK3	NUP107	0.652839	1.35824e-68
MARK3	CCDC66	0.605381	1.07696e-56
MARK3	TYW1	0.608317	2.25927e-57
MARK3	IREB2	0.624246	3.52798e-61
MARK3	EPC1	0.609979	9.26332e-58
MARK3	GPATCH8	0.649845	8.85203e-68
MARK3	PCID2	0.620536	2.8418e-60
MARK3	SCAF8	0.667178	1.2683e-72
MARK3	GGNBP2	0.625126	2.14161e-61
MARK3	CEP192	0.683374	1.87024e-77
MARK3	MRTFB	0.62607	1.25185e-61
MARK3	CPSF6	0.703885	4.82091e-84
MARK3	CHD6	0.639819	4.04519e-65
MARK3	PIK3C2A	0.603711	2.59901e-56
MARK3	ZNF616	0.60191	6.67977e-56
MARK3	KIF15	0.605657	9.30437e-57
MARK3	LIN52	0.657414	7.43295e-70
MARK3	WDR73	0.634079	1.21794e-63
MARK3	RNF38	0.620662	2.64916e-60
MARK3	DDX55	0.618177	1.05553e-59
MARK3	NIPBL	0.689914	1.70142e-79
MARK3	GTF3C4	0.64537	1.40175e-66
MARK3	CEPT1	0.607409	3.66847e-57
MARK3	DCP2	0.605654	9.3169e-57
MARK3	ZBTB21	0.610435	7.24589e-58
MARK3	MAPK8	0.615184	5.4915e-59
MARK3	TTC5	0.608916	1.63964e-57
MARK3	ATG14	0.628163	3.77909e-62
MARK3	ADNP	0.69549	2.79901e-81
MARK3	TRIP11	0.696038	1.86063e-81
MARK3	ZRANB1	0.635591	5.00405e-64
MARK3	JMJD1C	0.602952	3.87135e-56
MARK3	ZNF623	0.630398	1.0414e-62
MARK3	FOXJ3	0.66545	3.98824e-72
MARK3	HECTD1	0.667148	1.29324e-72
MARK3	RAB22A	0.600445	1.43351e-55
MARK3	SMAD2	0.617657	1.40727e-59
MARK3	ZNF621	0.613612	1.29584e-58
MARK3	TSC1	0.629671	1.58626e-62
MARK3	TOPORS	0.616814	2.2412e-59
MARK3	ZFX	0.64717	4.64148e-67
MARK3	YAP1	0.602507	4.88944e-56
MARK3	SNRNP48	0.639755	4.20498e-65
MARK3	TCERG1	0.656898	1.03436e-69
MARK3	SMC4	0.608915	1.63982e-57
MARK3	TOPBP1	0.639121	6.14342e-65
MARK3	ZRANB3	0.60823	2.36571e-57
MARK3	ZNF184	0.627586	5.26355e-62
MARK3	ATAD2B	0.662988	2.01256e-71
MARK3	UBN2	0.600576	1.33915e-55
MARK3	PPWD1	0.611076	5.12931e-58
MARK3	NBPF1	0.602019	6.31073e-56
MARK3	MTMR2	0.614828	6.67156e-59
MARK3	JARID2	0.61596	3.58577e-59
MARK3	ZNF708	0.647463	3.87442e-67
MARK3	TRIM33	0.61662	2.4943e-59
MARK3	NSD2	0.621219	1.93931e-60
MARK3	CLCN6	0.626349	1.06729e-61
MARK3	WDR48	0.620337	3.17676e-60
MARK3	INPP4A	0.602525	4.84219e-56
MARK3	KLHL28	0.603419	3.03003e-56
MARK3	PRPF4B	0.695129	3.66213e-81
MARK3	ZNF839	0.681335	7.89647e-77
MARK3	PIP5K1A	0.601261	9.37302e-56
MARK3	SYNCRIP	0.605824	8.51563e-57
MARK3	DHX36	0.634774	8.09639e-64
MARK3	NUP58	0.609032	1.54064e-57
MARK3	ALKBH1	0.689454	2.37829e-79
MARK3	DNAJC13	0.630633	9.09129e-63
MARK3	RNF214	0.65858	3.51782e-70
MARK3	ANKRD17	0.636038	3.8425e-64
MARK3	ALS2	0.657488	7.09158e-70
MARK3	PUM2	0.624115	3.79913e-61
MARK3	WDR33	0.658347	4.08473e-70
MARK3	TIAL1	0.639424	5.12616e-65
MARK3	QTRT2	0.64095	2.05042e-65
MARK3	C1orf109	0.623567	5.17897e-61
MARK3	FANCM	0.706994	4.31189e-85
MARK3	RSBN1L	0.615019	6.00898e-59
MARK3	KMT2A	0.663463	1.47471e-71
MARK3	ATXN2	0.608105	2.52958e-57
MARK3	DDX20	0.633916	1.34039e-63
MARK3	CEP85	0.637205	1.92476e-64
MARK3	C18orf25	0.637557	1.56099e-64
MARK3	WDR11	0.606516	5.89897e-57
MARK3	RWDD3	0.602169	5.83408e-56
MARK3	PRMT3	0.611035	5.24508e-58
MARK3	ZFC3H1	0.644462	2.44172e-66
MARK3	CNOT6	0.659996	1.41012e-70
MARK3	AGO2	0.620887	2.33539e-60
MARK3	TEX10	0.607126	4.26528e-57
MARK3	FIGNL1	0.61907	6.43149e-60
MARK3	TTF2	0.612313	2.62662e-58
MARK3	KIAA0753	0.618606	8.32304e-60
MARK3	PRR14L	0.649836	8.89946e-68
MARK3	ATXN7	0.635049	6.88832e-64
MARK3	ZBTB25	0.644303	2.68921e-66
MARK3	CUL3	0.608415	2.14352e-57
MARK3	KBTBD2	0.633035	2.24555e-63
MARK3	ZNF852	0.634558	9.19485e-64
MARK3	RBM41	0.637922	1.25628e-64
MARK3	MED13	0.601226	9.54782e-56
MARK3	ZBTB14	0.614307	8.8734e-59
MARK3	ZNF202	0.632761	2.63549e-63
MARK3	ZNF131	0.67222	4.28592e-74
MARK3	TMCC1	0.620078	3.6697e-60
MARK3	MON2	0.62514	2.12535e-61
MARK3	NAA25	0.647242	4.44024e-67
MARK3	CCNT2	0.624098	3.83591e-61
MARK3	ITCH	0.613385	1.46672e-58
MARK3	SP4	0.639167	5.97659e-65
MARK3	FARP1	0.609039	1.53459e-57
MARK3	ZNF451	0.665044	5.21368e-72
MARK3	BIRC6	0.630964	7.50368e-63
MARK3	AKAP10	0.639036	6.46373e-65
MARK3	POLR2B	0.602817	4.15605e-56
MARK3	ATF7IP	0.601043	1.05017e-55
MARK3	UBXN7	0.657955	5.25653e-70
MARK3	CELF1	0.681443	7.31858e-77
MARK3	MFN1	0.607947	2.7532e-57
MARK3	ZFR	0.670423	1.44454e-73
MARK3	TPR	0.617487	1.5465e-59
MARK3	PHC1	0.614248	9.16301e-59
MARK3	ZNF891	0.60967	1.09364e-57
MARK3	ZNF100	0.602436	5.07462e-56
MARK3	DNA2	0.628236	3.62439e-62
MARK3	ZBTB40	0.640929	2.0769e-65
MARK3	ABI2	0.617565	1.48125e-59
MARK3	MAP4K3	0.603184	3.42713e-56
MARK3	FUBP1	0.678283	6.66884e-76
MARK3	CEP57	0.641275	1.68568e-65
MARK3	R3HDM1	0.617522	1.51675e-59
MARK3	DCP1A	0.622639	8.73862e-61
MARK3	CTCF	0.604077	2.14358e-56
MARK3	MTOR	0.605307	1.11969e-56
MARK3	COA1	0.616951	2.07886e-59
MARK3	ELF2	0.668967	3.84079e-73
MARK3	MIB1	0.618562	8.52859e-60
MARK3	ASB3	0.641486	1.48497e-65
MARK3	MED17	0.61455	7.76994e-59
MARK3	ZNF280C	0.617521	1.51752e-59
MARK3	DCAF17	0.629574	1.67769e-62
MARK3	ZNF445	0.715942	3.45436e-88
MARK3	ATXN3	0.72489	2.08702e-91
MARK3	KIAA1109	0.631589	5.21687e-63
MARK3	KDM6A	0.646411	7.40224e-67
MARK3	UBE2V1	0.614112	9.86826e-59
MARK3	RFC1	0.61104	5.23076e-58
MARK3	ZNF236	0.652581	1.59789e-68
MARK3	DPY19L4	0.603857	2.40597e-56
MARK3	AMMECR1L	0.63933	5.42238e-65
MARK3	ZNF507	0.612579	2.27283e-58
MARK3	TOP2B	0.634192	1.14005e-63
MARK3	BDP1	0.622737	8.27268e-61
MARK3	VEZT	0.620097	3.63115e-60
MARK3	KANSL3	0.643748	3.77107e-66
MARK3	PRPF38A	0.614588	7.60669e-59
MARK3	USP15	0.600756	1.2197e-55
MARK3	SIKE1	0.643801	3.6516e-66
MARK3	CREB1	0.6712	8.55032e-74
MARK3	USP42	0.680927	1.05189e-76
MARK3	ATAD5	0.619465	5.16516e-60
MARK3	ADGRA3	0.606403	6.26222e-57
MARK3	NUP205	0.62783	4.57634e-62
MARK3	MMS22L	0.607452	3.58418e-57
MARK3	TAF1	0.693518	1.2098e-80
MARK3	ZBTB43	0.628265	3.56376e-62
MARK3	THAP9	0.606087	7.40609e-57
MARK3	SOS1	0.655638	2.30997e-69
MARK3	DHX15	0.657833	5.68298e-70
MARK3	ZNF736	0.62634	1.0728e-61
MARK3	MAP4K5	0.629787	1.48338e-62
MARK3	WDFY3	0.625556	1.67727e-61
MARK3	OCRL	0.600372	1.48967e-55
MARK3	SMAD4	0.606062	7.50436e-57
MARK3	BORA	0.638072	1.14934e-64
MARK3	RBMX	0.630391	1.04579e-62
MARK3	TTC17	0.6259	1.37907e-61
MARK3	BTBD7	0.70995	4.21388e-86
MARK3	PCNX4	0.664124	9.55701e-72
MARK3	NFATC2IP	0.635981	3.97419e-64
MARK3	CKAP5	0.653141	1.12324e-68
MARK3	DDX46	0.629892	1.39594e-62
MARK3	RTTN	0.663273	1.66977e-71
MARK3	EXOC5	0.611138	4.96053e-58
MARK3	TBP	0.636218	3.45327e-64
MARK3	USP47	0.6626	2.59392e-71
MARK3	NBPF12	0.623904	4.28074e-61
MARK3	CUL5	0.603996	2.23594e-56
MARK3	PPP1R8	0.602844	4.09752e-56
MARK3	ICE1	0.678051	7.83501e-76
MARK3	DDI2	0.604622	1.60806e-56
MARK3	RSRC2	0.634173	1.15291e-63
MARK3	ARID4A	0.61495	6.24208e-59
MARK3	MBTD1	0.609921	9.5601e-58
MARK3	UBP1	0.662427	2.90414e-71
MARK3	WDR20	0.755573	1.7399e-103
MARK3	MKLN1	0.634784	8.04884e-64
MARK3	RLF	0.69569	2.41237e-81
MARK3	REPS1	0.629853	1.42766e-62
MARK3	NEMP1	0.665387	4.15662e-72
MARK3	RPRD1B	0.638452	9.1641e-65
MARK3	SENP6	0.67682	1.83725e-75
MARK3	GATAD2B	0.604944	1.3562e-56
MARK3	C2CD3	0.631872	4.42715e-63
MARK3	MLH3	0.726303	6.30829e-92
MARK3	BOD1L1	0.612051	3.02716e-58
MARK3	SF3B1	0.673234	2.15188e-74
MARK3	ORC4	0.600718	1.24375e-55
MARK3	SASS6	0.629432	1.82038e-62
