# Supplementary material for: Mark3 a Prognostic Marker for the Endometrial Cancer
Source: Curr Oncol. 2025 Mar 10;32(3):157. doi: 10.3390/curroncol32030157 (PMC11941562; doi:10.3390/curroncol32030157)
Supplement: Supplementary file 1 [file curroncol-32-00157-s001.zip › GO supplementary S2.txt]

ONTOLOGY	ID	Description	GeneRatio	BgRatio	RichFactor	FoldEnrichment	zScore	pvalue	p.adjust	qvalue	geneID	Count
BP	GO:0008380	RNA splicing	74/730	484/18986	0.152892561983471	3.97646326276463	13.26409996797	1.0546360748598e-24	4.02343662559015e-21	3.55911921684267e-21	VIRMA/SUPT7L/EXOSC10/NRDE2/PRPF40A/HNRNPLL/RBM12/RBM28/TRA2B/USP49/SRSF10/METTL4/PAXBP1/GEMIN2/SART3/THOC2/TGS1/DYRK1A/SUPT20H/RBM14/TRRAP/SNIP1/DHX35/HNRNPR/RBM39/CDK13/NUP98/SCAF11/DDX39B/HNRNPU/SRSF7/SRRM1/RBM12B/ZNF638/SRSF4/THRAP3/DHX9/SFPQ/PRPF38B/CDK12/SRSF11/CDC5L/C2orf49/DDX17/PNN/SRSF6/METTL3/SUGP2/ACIN1/NCBP1/SETX/CDC40/RBM25/REST/YTHDC1/HNRNPH1/SON/WTAP/ZNF326/SNRNP48/TCERG1/PPWD1/SYN…	74
BP	GO:0006302	double-strand break repair	53/730	323/18986	0.164086687306502	4.26760252767293	11.8441438601745	2.3667224790501e-19	4.51452312878806e-16	3.99353277254454e-16	KDM2A/SMARCC1/EXD2/INO80/PPP4R3A/ASTE1/SMCHD1/MCM9/EYA3/PBRM1/TRRAP/SETD2/UIMC1/ACTR8/BRD8/CSNK2A1/RIF1/ZGRF1/PHF10/ZFYVE26/PRKDC/MRE11/POLQ/ARID2/SFPQ/FAN1/EPC2/ATR/SKP2/MSH2/SPIDR/PARP2/SIRT1/ARID1B/KMT5B/TENT4A/SETX/YY1/TDP1/SMARCAD1/REV3L/PALB2/EPC1/NIPBL/TOPBP1/NSD2/WDR48/FANCM/FIGNL1/DNA2/TOP2B/MMS22L/MBTD1	53
BP	GO:0000377	RNA splicing, via transesterification reactions with bulged adenosine as nucleophile	51/730	338/18986	0.150887573964497	3.92431709491773	10.8475235135939	4.50034009440735e-17	4.29219936504101e-14	3.79686587964999e-14	EXOSC10/PRPF40A/TRA2B/USP49/SRSF10/PAXBP1/GEMIN2/SART3/TGS1/DYRK1A/RBM14/SNIP1/DHX35/HNRNPR/RBM39/CDK13/NUP98/SCAF11/DDX39B/HNRNPU/SRSF7/SRRM1/SRSF4/THRAP3/DHX9/SFPQ/CDC5L/DDX17/PNN/SRSF6/METTL3/ACIN1/NCBP1/SETX/CDC40/RBM25/REST/YTHDC1/HNRNPH1/SON/WTAP/PPWD1/SYNCRIP/DDX20/RBM41/CELF1/PRPF38A/DHX15/RBMX/DDX46/SF3B1	51
BP	GO:0000398	mRNA splicing, via spliceosome	51/730	338/18986	0.150887573964497	3.92431709491773	10.8475235135939	4.50034009440735e-17	4.29219936504101e-14	3.79686587964999e-14	EXOSC10/PRPF40A/TRA2B/USP49/SRSF10/PAXBP1/GEMIN2/SART3/TGS1/DYRK1A/RBM14/SNIP1/DHX35/HNRNPR/RBM39/CDK13/NUP98/SCAF11/DDX39B/HNRNPU/SRSF7/SRRM1/SRSF4/THRAP3/DHX9/SFPQ/CDC5L/DDX17/PNN/SRSF6/METTL3/ACIN1/NCBP1/SETX/CDC40/RBM25/REST/YTHDC1/HNRNPH1/SON/WTAP/PPWD1/SYNCRIP/DDX20/RBM41/CELF1/PRPF38A/DHX15/RBMX/DDX46/SF3B1	51
BP	GO:0000375	RNA splicing, via transesterification reactions	51/730	342/18986	0.149122807017544	3.87841864936313	10.7414122022509	7.45220243395963e-17	5.6860304571112e-14	5.02984442174202e-14	EXOSC10/PRPF40A/TRA2B/USP49/SRSF10/PAXBP1/GEMIN2/SART3/TGS1/DYRK1A/RBM14/SNIP1/DHX35/HNRNPR/RBM39/CDK13/NUP98/SCAF11/DDX39B/HNRNPU/SRSF7/SRRM1/SRSF4/THRAP3/DHX9/SFPQ/CDC5L/DDX17/PNN/SRSF6/METTL3/ACIN1/NCBP1/SETX/CDC40/RBM25/REST/YTHDC1/HNRNPH1/SON/WTAP/PPWD1/SYNCRIP/DDX20/RBM41/CELF1/PRPF38A/DHX15/RBMX/DDX46/SF3B1	51
BP	GO:0006403	RNA localization	38/730	204/18986	0.186274509803922	4.84466827827021	11.0399462071586	4.45071132483086e-16	2.82991061737162e-13	2.5033299135803e-13	EXOSC10/NRDE2/NUP155/UPF2/NUP153/THOC2/NUP54/SMG1/NCBP3/STAU2/SETD2/NUP98/DDX39B/HNRNPU/SRSF7/FUBP3/NDC1/DHX9/XPO1/ATR/RBM33/ZNHIT6/NUP160/NCBP1/CAPRIN1/YY1/YTHDC1/NUP107/PCID2/CPSF6/DCP2/DHX36/NUP58/PUM2/ATXN2/TPR/NUP205/CKAP5	38
BP	GO:0006282	regulation of DNA repair	40/730	227/18986	0.176211453744493	4.58294611067528	10.8595612800631	5.46188865994595e-16	2.97672931967054e-13	2.63320526974236e-13	SUPT7L/SMARCC1/NFRKB/INO80/PPP4R3A/SMCHD1/EYA3/SUPT20H/PBRM1/TAF2/TRRAP/SETD2/UIMC1/ACTR8/BRD8/CSNK2A1/RIF1/PHF10/PRKDC/MRE11/POLQ/DHX9/ARID2/EPC2/ATR/SKP2/SPIDR/SIRT1/ARID1B/KMT5B/YY1/TAF4/EPC1/NSD2/WDR48/FIGNL1/ATXN7/UBE2V1/TOP2B/MBTD1	40
BP	GO:0006310	DNA recombination	49/730	352/18986	0.139204545454545	3.62046232876712	9.92339146790868	4.9923425164597e-15	2.38072333753672e-12	2.10598027733813e-12	UBR2/EXD2/KPNA1/NFRKB/INO80/ASTE1/SMCHD1/MCM9/TRRAP/SETD2/ACTR8/BRD8/CSNK2A1/RIF1/ZGRF1/ZFYVE26/PRKDC/MRE11/POLQ/ARID2/SFPQ/FAN1/EPC2/SKP2/MSH2/SPIDR/PAXIP1/KMT5B/SETX/YY1/DCAF1/PMS2/SMARCAD1/REV3L/PALB2/EPC1/NIPBL/TOPBP1/ZRANB3/NSD2/WDR48/FANCM/FIGNL1/TOP2B/ATAD5/MMS22L/THAP9/MBTD1/MLH3	49
BP	GO:1903311	regulation of mRNA metabolic process	53/730	406/18986	0.130541871921182	3.39516161684324	9.75526120745367	5.70046589729487e-15	2.41636415535332e-12	2.13750803119618e-12	CNOT2/PUM1/EXOSC10/NRDE2/TRA2B/SRSF10/ZC3H14/DYRK1A/CNOT4/RBM39/NUP98/SECISBP2/TUT4/HNRNPU/RC3H2/ROCK1/SRSF7/SRRM1/TNRC6A/SRSF4/THRAP3/DHX9/GIGYF2/DDX17/SRSF6/METTL3/RBM33/ACIN1/NCBP1/SLTM/TENT4A/CAPRIN1/LARP4B/RBM25/REST/YTHDC1/SENP1/SON/WTAP/TNRC6B/MAPK14/IREB2/PCID2/DCP2/TTC5/SYNCRIP/DHX36/PUM2/CNOT6/AGO2/CELF1/DCP1A/RBMX	53
BP	GO:0043484	regulation of RNA splicing	34/730	190/18986	0.178947368421053	4.65410237923576	10.1225215646108	5.46912276966336e-14	1.9460467002486e-11	1.72146670924936e-11	SUPT7L/EXOSC10/HNRNPLL/RBM12/TRA2B/SRSF10/METTL4/DYRK1A/SUPT20H/TRRAP/RBM39/NUP98/HNRNPU/SRSF7/SRRM1/RBM12B/ZNF638/SRSF4/THRAP3/DDX17/SRSF6/ACIN1/NCBP1/SETX/RBM25/REST/YTHDC1/HNRNPH1/SON/WTAP/ZNF326/ATXN7/CELF1/RBMX	34
BP	GO:0007059	chromosome segregation	53/730	429/18986	0.123543123543124	3.21313663505444	9.27143390859396	5.61114382771548e-14	1.9460467002486e-11	1.72146670924936e-11	PUM1/SMARCC1/SMARCA5/BAZ1B/TUBGCP3/WAPL/CLASP2/INO80/NCAPD3/STIL/PBRM1/SUN1/APC/AGO4/DDX3X/CDC23/CSNK2A1/FBXO5/HNRNPU/NDC1/RAD18/PHF10/MRE11/CEP97/HAUS3/ARID2/CLASP1/ANAPC1/HAUS6/SIRT1/ARID1B/CENPI/STAG1/TENT4A/CENPP/LATS1/CENPC/SMARCAD1/ZNF207/PCID2/CEP192/KIF15/NIPBL/SMC4/PUM2/CEP85/CUL3/TPR/CTCF/TOP2B/SENP6/MLH3/SASS6	53
BP	GO:0040029	epigenetic regulation of gene expression	40/730	295/18986	0.135593220338983	3.52653819363826	8.74549758819689	3.97148430621155e-12	1.26260105234976e-09	1.11689286716792e-09	UBR2/NRDE2/SMARCA5/METTL4/TASOR/EED/TASOR2/SMCHD1/DYRK1A/UHRF2/RBM14/SPEN/RLIM/HNRNPU/KDM5A/RIF1/UBR5/SUV39H2/CREBZF/TET3/MSL2/TASP1/METTL3/TDG/SIRT1/ARID1B/MTF2/YTHDC1/SMARCAD1/EPC1/ATAD2B/JARID2/ALKBH1/KMT2A/ATF7IP/TPR/CTCF/ZNF445/ARID4A/RLF	40
BP	GO:0033044	regulation of chromosome organization	37/730	258/18986	0.143410852713178	3.72986088988	8.8281272887143	4.7621781910071e-12	1.39751613836093e-09	1.23623832229707e-09	EXOSC10/SMARCC1/SMARCA5/BAZ1B/NFRKB/WAPL/INO80/TASOR/NCAPD3/YLPM1/PBRM1/SMG1/APC/ACTR8/CDC23/FBXO5/HNRNPU/MAPKAPK5/PHF10/MRE11/ARID2/ATR/ANAPC1/SIRT1/ARID1B/MAP3K4/YY1/ZNF207/PCID2/DCP2/SMC4/DHX36/CUL3/ATF7IP/TPR/CTCF/SENP6	37
BP	GO:2000779	regulation of double-strand break repair	27/730	145/18986	0.186206896551724	4.84290977798772	9.28872556846271	8.33600530930437e-12	2.27156144678544e-09	2.0094160166639e-09	SMARCC1/PPP4R3A/SMCHD1/PBRM1/TRRAP/SETD2/BRD8/CSNK2A1/RIF1/PHF10/PRKDC/MRE11/POLQ/ARID2/EPC2/ATR/SKP2/SPIDR/SIRT1/ARID1B/KMT5B/EPC1/NSD2/WDR48/FIGNL1/TOP2B/MBTD1	27
BP	GO:0045814	negative regulation of gene expression, epigenetic	31/730	192/18986	0.161458333333333	4.19924372146119	8.90947773109427	1.17733407755585e-11	2.99435300391705e-09	2.6487951246625e-09	UBR2/NRDE2/SMARCA5/METTL4/TASOR/EED/TASOR2/SMCHD1/DYRK1A/UHRF2/SPEN/RLIM/HNRNPU/KDM5A/RIF1/UBR5/SUV39H2/CREBZF/METTL3/SIRT1/MTF2/YTHDC1/SMARCAD1/EPC1/JARID2/KMT2A/ATF7IP/TPR/CTCF/ZNF445/RLF	31
BP	GO:0045739	positive regulation of DNA repair	26/730	138/18986	0.188405797101449	4.90009926543578	9.19488887116521	1.53933998629418e-11	3.48311760159876e-09	3.08115473014434e-09	SMARCC1/NFRKB/INO80/SMCHD1/EYA3/PBRM1/TRRAP/UIMC1/ACTR8/BRD8/RIF1/PHF10/PRKDC/DHX9/ARID2/EPC2/SKP2/SPIDR/SIRT1/ARID1B/KMT5B/YY1/EPC1/WDR48/TOP2B/MBTD1	26
BP	GO:0000725	recombinational repair	31/730	194/18986	0.15979381443299	4.15595254907499	8.83504457858154	1.55211007148569e-11	3.48311760159876e-09	3.08115473014434e-09	EXD2/INO80/ASTE1/SMCHD1/MCM9/TRRAP/SETD2/BRD8/CSNK2A1/RIF1/ZGRF1/ZFYVE26/MRE11/POLQ/ARID2/SFPQ/FAN1/EPC2/SKP2/SPIDR/YY1/REV3L/PALB2/EPC1/NIPBL/TOPBP1/WDR48/FANCM/FIGNL1/MMS22L/MBTD1	31
BP	GO:0000724	double-strand break repair via homologous recombination	30/730	188/18986	0.159574468085106	4.15024774118333	8.68023989894598	3.42679161006634e-11	7.26289444022393e-09	6.42473327594893e-09	EXD2/INO80/ASTE1/SMCHD1/MCM9/TRRAP/SETD2/BRD8/CSNK2A1/RIF1/ZFYVE26/MRE11/POLQ/ARID2/SFPQ/FAN1/EPC2/SKP2/SPIDR/YY1/REV3L/PALB2/EPC1/NIPBL/TOPBP1/WDR48/FANCM/FIGNL1/MMS22L/MBTD1	30
BP	GO:0051236	establishment of RNA localization	28/730	167/18986	0.167664670658683	4.36065950291198	8.7226489505507	4.67578133181655e-11	9.38847672677902e-09	8.30501659268912e-09	NRDE2/NUP155/UPF2/NUP153/THOC2/NUP54/SMG1/NCBP3/SETD2/NUP98/DDX39B/SRSF7/NDC1/DHX9/XPO1/ATR/RBM33/NUP160/NCBP1/YTHDC1/NUP107/PCID2/CPSF6/NUP58/ATXN2/TPR/NUP205/CKAP5	28
BP	GO:0035196	miRNA processing	15/730	45/18986	0.333333333333333	8.66940639269406	10.2998398791748	6.06060933205175e-11	1.14850759462486e-08	1.01596615806506e-08	PUM1/NUP155/SNIP1/AGO4/PRKRA/TUT4/DROSHA/ZC3H7A/DICER1/METTL3/NCBP1/AGO3/SMAD2/PUM2/AGO2	15
BP	GO:0051054	positive regulation of DNA metabolic process	38/730	295/18986	0.128813559322034	3.35021128395635	8.13514997214254	6.50493720627434e-11	1.14850759462486e-08	1.01596615806506e-08	SMARCC1/SMARCA5/NFRKB/INO80/SMCHD1/EYA3/PBRM1/TRRAP/UIMC1/ACTR8/BRD8/RIF1/MAPKAPK5/PHF10/PRKDC/MRE11/DHX9/ARID2/EPC2/ATR/SKP2/MSH2/SPIDR/PAXIP1/SIRT1/ARID1B/KMT5B/MAP3K4/YY1/PMS2/EPC1/NSD2/WDR48/DHX36/DNA2/TOP2B/ATAD5/MBTD1	38
BP	GO:0050684	regulation of mRNA processing	25/730	136/18986	0.183823529411765	4.78092264302981	8.84861880039745	6.62311063741729e-11	1.14850759462486e-08	1.01596615806506e-08	EXOSC10/TRA2B/SRSF10/DYRK1A/RBM39/NUP98/HNRNPU/SRSF7/SRRM1/SRSF4/THRAP3/DHX9/DDX17/SRSF6/ACIN1/NCBP1/SLTM/RBM25/REST/YTHDC1/SON/WTAP/DHX36/CELF1/RBMX	25
BP	GO:0000819	sister chromatid segregation	33/730	235/18986	0.140425531914894	3.65221801224133	8.18078260026837	1.21312794119516e-10	2.0122100415911e-08	1.77999459014722e-08	SMARCC1/SMARCA5/BAZ1B/WAPL/CLASP2/INO80/NCAPD3/PBRM1/APC/CDC23/FBXO5/HNRNPU/PHF10/CEP97/ARID2/CLASP1/ANAPC1/SIRT1/ARID1B/CENPI/STAG1/TENT4A/LATS1/CENPC/ZNF207/PCID2/CEP192/KIF15/NIPBL/SMC4/CUL3/TPR/TOP2B	33
BP	GO:0050657	nucleic acid transport	27/730	164/18986	0.164634146341463	4.28184096224524	8.44054497040668	1.5938559492765e-10	2.43222417859594e-08	2.15153775721282e-08	NRDE2/NUP155/UPF2/NUP153/THOC2/NUP54/SMG1/NCBP3/SETD2/NUP98/DDX39B/SRSF7/NDC1/DHX9/XPO1/RBM33/NUP160/NCBP1/YTHDC1/NUP107/PCID2/CPSF6/NUP58/ATXN2/TPR/NUP205/CKAP5	27
BP	GO:0050658	RNA transport	27/730	164/18986	0.164634146341463	4.28184096224524	8.44054497040668	1.5938559492765e-10	2.43222417859594e-08	2.15153775721282e-08	NRDE2/NUP155/UPF2/NUP153/THOC2/NUP54/SMG1/NCBP3/SETD2/NUP98/DDX39B/SRSF7/NDC1/DHX9/XPO1/RBM33/NUP160/NCBP1/YTHDC1/NUP107/PCID2/CPSF6/NUP58/ATXN2/TPR/NUP205/CKAP5	27
BP	GO:0000018	regulation of DNA recombination	25/730	143/18986	0.174825174825175	4.54689146469968	8.51343473732743	2.03576264445345e-10	2.9870901879192e-08	2.64237046077642e-08	KPNA1/SMCHD1/TRRAP/SETD2/BRD8/CSNK2A1/RIF1/MRE11/POLQ/ARID2/EPC2/SKP2/MSH2/SPIDR/PAXIP1/KMT5B/PMS2/SMARCAD1/EPC1/ZRANB3/NSD2/WDR48/FIGNL1/ATAD5/MBTD1	25
BP	GO:0006354	DNA-templated transcription elongation	24/730	134/18986	0.17910447761194	4.65818850950726	8.49774475574142	2.79413965795153e-10	3.94801585003151e-08	3.49240223913942e-08	MED23/SART3/SETD5/SUPT16H/ZMYND11/PBRM1/MED20/SETD2/CDK13/HNRNPU/CCNK/INTS6/CCNT1/CDK12/NCBP1/INTS4/ERCC3/ZNF326/PCID2/SCAF8/TCERG1/CCNT2/MED17/USP15	24
BP	GO:0006260	DNA replication	36/730	283/18986	0.127208480565371	3.30846604385498	7.82393058755027	2.9634335796361e-10	4.03767825225419e-08	3.57171731440351e-08	EXD2/SMARCA5/ORC3/METTL4/NFRKB/USP37/WAPL/INO80/PDS5A/SUPT16H/MCM9/WDHD1/ACTR8/FBXO5/RBBP4/MRE11/POLQ/DHX9/ORC2/ATR/RBBP6/ESCO1/REV1/YY1/JADE3/REV3L/TOPBP1/ZRANB3/ANKRD17/FANCM/DNA2/RFC1/ATAD5/MMS22L/BOD1L1/ORC4	36
BP	GO:0000956	nuclear-transcribed mRNA catabolic process	23/730	124/18986	0.185483870967742	4.82410517012815	8.54300611588379	3.18402914583374e-10	4.18864523839852e-08	3.7052622292352e-08	CNOT2/XRN2/EXOSC10/UPF2/CNOT4/SMG1/SECISBP2/HNRNPU/RC3H2/TNRC6A/THRAP3/DHX9/NCBP1/TENT4A/CAPRIN1/MTPAP/TNRC6B/DCP2/SYNCRIP/DHX36/CNOT6/AGO2/DCP1A	23
BP	GO:0048024	regulation of mRNA splicing, via spliceosome	22/730	114/18986	0.192982456140351	5.01913001682288	8.60675488322121	3.49014177377309e-10	4.43829695564811e-08	3.92610334270755e-08	EXOSC10/TRA2B/SRSF10/DYRK1A/RBM39/NUP98/HNRNPU/SRSF7/SRRM1/SRSF4/THRAP3/DDX17/SRSF6/ACIN1/NCBP1/RBM25/REST/YTHDC1/SON/WTAP/CELF1/RBMX	22
BP	GO:0006402	mRNA catabolic process	41/730	356/18986	0.115168539325843	2.9953286132061	7.59970823297801	3.80963989216457e-10	4.68831489955091e-08	4.14726841911022e-08	CNOT2/PUM1/XRN2/EXOSC10/NRDE2/UPF2/ZC3H14/CNOT4/SMG1/AGO4/SECISBP2/TUT4/HNRNPU/RC3H2/ROCK1/TNRC6A/THRAP3/DHX9/GIGYF2/METTL3/RBM33/NCBP1/TENT4A/CAPRIN1/LARP4B/MTPAP/SENP1/AGO3/TNRC6B/MAPK14/IREB2/PCID2/DCP2/TTC5/SYNCRIP/DHX36/PUM2/CNOT6/AGO2/CELF1/DCP1A	41
BP	GO:0006405	RNA export from nucleus	20/730	95/18986	0.210526315789474	5.47541456380678	8.74443022494675	4.37300728881415e-10	5.21344462713312e-08	4.61179650261124e-08	NRDE2/NUP155/UPF2/NUP153/THOC2/SMG1/NCBP3/SETD2/NUP98/DDX39B/DHX9/XPO1/RBM33/NUP160/NCBP1/YTHDC1/NUP107/PCID2/CPSF6/TPR	20
BP	GO:0051168	nuclear export	27/730	173/18986	0.15606936416185	4.05908623010531	8.08257345519012	5.5061098666486e-10	6.36539670947406e-08	5.63080964353283e-08	NRDE2/NUP155/UPF2/NUP153/XPO4/THOC2/MDN1/SMG1/NCBP3/SETD2/NUP98/DDX39B/CTDSPL2/DHX9/XPO1/PPM1A/RBM33/NUP160/NCBP1/GSK3B/YTHDC1/NEMF/NUP107/PCID2/CPSF6/TSC1/TPR	27
BP	GO:0006401	RNA catabolic process	44/730	412/18986	0.106796116504854	2.77757680542625	7.29437656275501	9.68018577437053e-10	1.08617378615363e-07	9.60825869740926e-08	CNOT2/PUM1/XRN2/EXOSC10/NRDE2/UPF2/ZC3H14/CNOT4/SMG1/AGO4/SECISBP2/TUT4/HNRNPU/RC3H2/ROCK1/TNRC6A/THRAP3/DHX9/GIGYF2/DICER1/METTL3/RBM33/NCBP1/TENT4A/CAPRIN1/LARP4B/MTPAP/SENP1/AGO3/TNRC6B/MAPK14/IREB2/PCID2/DCP2/TTC5/SYNCRIP/DHX36/PUM2/CNOT6/AGO2/CELF1/DNA2/DCP1A/PPP1R8	44
BP	GO:0098813	nuclear chromosome segregation	38/730	324/18986	0.117283950617284	3.05034669372569	7.44362750645585	1.00663531879311e-09	1.09723249748449e-07	9.70608370541564e-08	SMARCC1/SMARCA5/BAZ1B/WAPL/CLASP2/INO80/NCAPD3/PBRM1/SUN1/APC/AGO4/CDC23/FBXO5/HNRNPU/NDC1/PHF10/MRE11/CEP97/ARID2/CLASP1/ANAPC1/SIRT1/ARID1B/CENPI/STAG1/TENT4A/LATS1/CENPC/ZNF207/PCID2/CEP192/KIF15/NIPBL/SMC4/CUL3/TPR/TOP2B/MLH3	38
BP	GO:0006913	nucleocytoplasmic transport	39/730	340/18986	0.114705882352941	2.9832957292506	7.37900853250326	1.1557067091739e-09	1.19162732310768e-07	1.05410973246416e-07	NRDE2/PPP1R12A/TNPO1/NUP155/UPF2/KPNA1/NUP153/XPO4/THOC2/MDN1/NUP54/SMG1/NCBP3/SETD2/NUP98/DDX39B/UBR5/PSEN1/NDC1/CTDSPL2/DHX9/XPO1/PPM1A/RBM33/NUP160/NCBP1/GSK3B/RPAIN/YTHDC1/KPNA4/NEMF/MAPK14/NUP107/PCID2/CPSF6/TSC1/NUP58/TPR/NUP205	39
BP	GO:0051169	nuclear transport	39/730	340/18986	0.114705882352941	2.9832957292506	7.37900853250326	1.1557067091739e-09	1.19162732310768e-07	1.05410973246416e-07	NRDE2/PPP1R12A/TNPO1/NUP155/UPF2/KPNA1/NUP153/XPO4/THOC2/MDN1/NUP54/SMG1/NCBP3/SETD2/NUP98/DDX39B/UBR5/PSEN1/NDC1/CTDSPL2/DHX9/XPO1/PPM1A/RBM33/NUP160/NCBP1/GSK3B/RPAIN/YTHDC1/KPNA4/NEMF/MAPK14/NUP107/PCID2/CPSF6/TSC1/NUP58/TPR/NUP205	39
BP	GO:0051028	mRNA transport	23/730	135/18986	0.17037037037037	4.43102993404363	7.99996545911641	1.82167192822106e-09	1.82886273846404e-07	1.61780615010435e-07	NUP155/UPF2/NUP153/THOC2/NUP54/SMG1/NCBP3/SETD2/NUP98/DDX39B/SRSF7/NDC1/DHX9/XPO1/RBM33/NUP160/NCBP1/YTHDC1/NUP107/PCID2/NUP58/TPR/NUP205	23
BP	GO:2000781	positive regulation of double-strand break repair	19/730	94/18986	0.202127659574468	5.25698047216555	8.27352404809477	2.46619964240351e-09	2.41244913737677e-07	2.13404481877076e-07	SMARCC1/SMCHD1/PBRM1/TRRAP/BRD8/RIF1/PHF10/PRKDC/ARID2/EPC2/SKP2/SPIDR/SIRT1/ARID1B/KMT5B/EPC1/WDR48/TOP2B/MBTD1	19
BP	GO:0000288	nuclear-transcribed mRNA catabolic process, deadenylation-dependent decay	15/730	58/18986	0.258620689655172	6.7262635805385	8.73367215186969	3.28151848515701e-09	3.12974825521849e-07	2.7685653324772e-07	CNOT2/CNOT4/HNRNPU/RC3H2/TNRC6A/DHX9/TENT4A/CAPRIN1/TNRC6B/DCP2/SYNCRIP/DHX36/CNOT6/AGO2/DCP1A	15
BP	GO:0006368	transcription elongation by RNA polymerase II	21/730	118/18986	0.177966101694915	4.62858137915022	7.90640131685113	4.09603872370585e-09	3.81131408071654e-07	3.37147628965365e-07	MED23/SART3/SUPT16H/ZMYND11/PBRM1/MED20/SETD2/CDK13/HNRNPU/CCNK/INTS6/CCNT1/CDK12/NCBP1/INTS4/ERCC3/PCID2/TCERG1/CCNT2/MED17/USP15	21
BP	GO:0031023	microtubule organizing center organization	24/730	156/18986	0.153846153846154	4.00126448893572	7.52671247616475	6.69327900164251e-09	6.07972842649194e-07	5.37810839079345e-07	ALMS1/PPP1R12A/CLASP2/USP33/STIL/RBM14/HAUS3/CEP76/XPO1/CLASP1/HAUS6/UBXN2B/CEP295/SIRT1/CEP135/PAFAH1B1/CEP192/KIF15/CEP85/KIAA0753/CKAP5/RTTN/C2CD3/SASS6	24
BP	GO:0141188	nucleic acid catabolic process	44/730	441/18986	0.0997732426303855	2.59492436243904	6.7765693177486	7.89834326293286e-09	7.00748361583462e-07	6.19879767465429e-07	CNOT2/PUM1/XRN2/EXOSC10/NRDE2/UPF2/ZC3H14/CNOT4/SMG1/AGO4/SECISBP2/TUT4/HNRNPU/RC3H2/ROCK1/TNRC6A/THRAP3/DHX9/GIGYF2/DICER1/METTL3/RBM33/NCBP1/TENT4A/CAPRIN1/LARP4B/MTPAP/SENP1/AGO3/TNRC6B/MAPK14/IREB2/PCID2/DCP2/TTC5/SYNCRIP/DHX36/PUM2/CNOT6/AGO2/CELF1/DNA2/DCP1A/PPP1R8	44
BP	GO:0043488	regulation of mRNA stability	32/730	273/18986	0.117216117216117	3.04858246776055	6.81752883669777	2.15604616551819e-08	1.86939002760271e-06	1.65365646092137e-06	CNOT2/PUM1/NRDE2/ZC3H14/CNOT4/SECISBP2/TUT4/HNRNPU/RC3H2/ROCK1/TNRC6A/THRAP3/DHX9/GIGYF2/METTL3/RBM33/TENT4A/CAPRIN1/LARP4B/SENP1/TNRC6B/MAPK14/IREB2/PCID2/DCP2/SYNCRIP/DHX36/PUM2/CNOT6/AGO2/CELF1/DCP1A	32
BP	GO:0051298	centrosome duplication	16/730	76/18986	0.210526315789474	5.47541456380678	7.81732593524022	2.43427402791754e-08	2.05136090623813e-06	1.81462732024542e-06	ALMS1/USP33/STIL/RBM14/CEP76/XPO1/CEP295/SIRT1/CEP135/CEP192/CEP85/KIAA0753/CKAP5/RTTN/C2CD3/SASS6	16
BP	GO:0061013	regulation of mRNA catabolic process	33/730	289/18986	0.114186851211073	2.96979665355264	6.74758353653805	2.47346269166328e-08	2.05136090623813e-06	1.81462732024542e-06	CNOT2/PUM1/NRDE2/ZC3H14/CNOT4/SECISBP2/TUT4/HNRNPU/RC3H2/ROCK1/TNRC6A/THRAP3/DHX9/GIGYF2/METTL3/RBM33/TENT4A/CAPRIN1/LARP4B/SENP1/TNRC6B/MAPK14/IREB2/PCID2/DCP2/TTC5/SYNCRIP/DHX36/PUM2/CNOT6/AGO2/CELF1/DCP1A	33
BP	GO:1903313	positive regulation of mRNA metabolic process	29/730	236/18986	0.122881355932203	3.19592523798468	6.78792183818425	3.48503284987234e-08	2.82880857920489e-06	2.50235505413006e-06	CNOT2/PUM1/EXOSC10/TRA2B/CNOT4/NUP98/TUT4/HNRNPU/RC3H2/ROCK1/TNRC6A/THRAP3/DHX9/GIGYF2/METTL3/NCBP1/TENT4A/CAPRIN1/TNRC6B/DCP2/TTC5/SYNCRIP/DHX36/PUM2/CNOT6/AGO2/CELF1/DCP1A/RBMX	29
BP	GO:0070918	regulatory ncRNA processing	15/730	69/18986	0.217391304347826	5.65396069088743	7.74435123230096	4.217969389202e-08	3.35240692079284e-06	2.96552847846088e-06	PUM1/NUP155/SNIP1/AGO4/PRKRA/TUT4/DROSHA/ZC3H7A/DICER1/METTL3/NCBP1/AGO3/SMAD2/PUM2/AGO2	15
BP	GO:0032784	regulation of DNA-templated transcription elongation	18/730	100/18986	0.18	4.68147945205479	7.38101869648928	4.36780257186206e-08	3.40064628809261e-06	3.00820086904184e-06	MED23/SETD5/SUPT16H/ZMYND11/MED20/CDK13/HNRNPU/CCNK/INTS6/CCNT1/CDK12/NCBP1/INTS4/ZNF326/SCAF8/TCERG1/CCNT2/MED17	18
BP	GO:0051983	regulation of chromosome segregation	21/730	135/18986	0.155555555555556	4.04572298325723	7.10156400045707	4.80975117358555e-08	3.6562169064264e-06	3.23427782355054e-06	PUM1/SMARCC1/NCAPD3/PBRM1/APC/CDC23/CSNK2A1/FBXO5/HNRNPU/RAD18/PHF10/ARID2/ANAPC1/SIRT1/ARID1B/ZNF207/PCID2/SMC4/PUM2/CUL3/TPR	21
BP	GO:0007099	centriole replication	12/730	43/18986	0.27906976744186	7.25810767760433	8.21517457584465	4.88773426547173e-08	3.6562169064264e-06	3.23427782355054e-06	ALMS1/STIL/RBM14/CEP76/CEP295/CEP135/CEP192/CEP85/KIAA0753/RTTN/C2CD3/SASS6	12
BP	GO:0031507	heterochromatin formation	23/730	161/18986	0.142857142857143	3.71545988258317	6.91915012930641	5.71527806371808e-08	4.19303573328548e-06	3.70914604702028e-06	UBR2/NRDE2/SMARCA5/TASOR/EED/SMCHD1/DYRK1A/SPEN/RLIM/HNRNPU/KDM5A/RIF1/UBR5/METTL3/SIRT1/YTHDC1/SMARCAD1/JARID2/KMT2A/ATF7IP/TPR/CTCF/RLF	23
BP	GO:0043487	regulation of RNA stability	32/730	285/18986	0.112280701754386	2.92022110069695	6.53138327589715	5.9939374399447e-08	4.31450402516774e-06	3.81659651091613e-06	CNOT2/PUM1/NRDE2/ZC3H14/CNOT4/SECISBP2/TUT4/HNRNPU/RC3H2/ROCK1/TNRC6A/THRAP3/DHX9/GIGYF2/METTL3/RBM33/TENT4A/CAPRIN1/LARP4B/SENP1/TNRC6B/MAPK14/IREB2/PCID2/DCP2/SYNCRIP/DHX36/PUM2/CNOT6/AGO2/CELF1/DCP1A	32
BP	GO:0140694	non-membrane-bounded organelle assembly	41/730	425/18986	0.0964705882352941	2.50902820306205	6.29151235135296	6.58433400164278e-08	4.65171004004948e-06	4.11488787705005e-06	ALMS1/CNOT2/TUBGCP3/CLASP2/INO80/STIL/MDN1/RBM14/DDX3X/FBXO5/HNRNPU/PRKDC/TNRC6A/CEP97/HAUS3/CEP76/CLASP1/DDX6/HAUS6/CEP295/CEP135/STAG1/CAPRIN1/METTL17/EIF5/CENPC/ZNF207/CEP192/KIF15/PUM2/ATXN2/CEP85/CNOT6/AGO2/KIAA0753/TPR/SMAD4/RTTN/SENP6/C2CD3/SASS6	41
BP	GO:0031123	RNA 3'-end processing	17/730	94/18986	0.180851063829787	4.70361410667444	7.19804579250191	9.61450909578274e-08	6.66897312734748e-06	5.89935237532621e-06	EXOSC10/RPRD1A/PAPOLG/TUT4/CPSF2/CPSF7/INTS6/NCBP1/TENT4A/PAPOLA/PCF11/MTPAP/YTHDC1/CPSF6/DHX36/WDR33/RPRD1B	17
BP	GO:0000209	protein polyubiquitination	30/730	263/18986	0.114068441064639	2.96671701651128	6.42237925923254	1.09257989716064e-07	7.44320054940687e-06	6.58423148552071e-06	UBR2/FBXO38/CBL/AREL1/TRAF6/MYCBP2/MKRN2/DDX3X/CDC23/RC3H2/MARCHF6/UBE2G2/TRIM44/UBR5/SKP2/ANAPC1/UBE4B/UBR4/TPP2/TTC3/ARIH2/HACE1/HECTD1/TOPORS/CUL3/KBTBD2/ITCH/UBE2V1/TAF1/CUL5	30
BP	GO:0000070	mitotic sister chromatid segregation	25/730	194/18986	0.128865979381443	3.3515746363508	6.58319997495226	1.20883917810654e-07	8.09073941136219e-06	7.15704229918665e-06	SMARCA5/BAZ1B/WAPL/CLASP2/INO80/NCAPD3/APC/CDC23/FBXO5/HNRNPU/CEP97/CLASP1/SIRT1/CENPI/STAG1/TENT4A/CENPC/ZNF207/PCID2/CEP192/KIF15/NIPBL/SMC4/CUL3/TPR	25
BP	GO:0007098	centrosome cycle	21/730	143/18986	0.146853146853147	3.81938883034773	6.7672447959576	1.3290796903543e-07	8.74213623914077e-06	7.73326585712501e-06	ALMS1/PPP1R12A/USP33/STIL/RBM14/HAUS3/CEP76/XPO1/HAUS6/UBXN2B/CEP295/SIRT1/CEP135/CEP192/KIF15/CEP85/KIAA0753/CKAP5/RTTN/C2CD3/SASS6	21
BP	GO:0000380	alternative mRNA splicing, via spliceosome	15/730	75/18986	0.2	5.20164383561644	7.29048695244077	1.36904518136305e-07	8.80522490897592e-06	7.78907389340602e-06	TRA2B/CDK13/HNRNPU/THRAP3/DHX9/SFPQ/DDX17/SRSF6/NCBP1/RBM25/REST/YTHDC1/WTAP/CELF1/RBMX	15
BP	GO:0006352	DNA-templated transcription initiation	26/730	209/18986	0.124401913875598	3.23547224224946	6.49820246855149	1.38483222683763e-07	8.80522490897592e-06	7.78907389340602e-06	SMARCA5/MED23/TAF2/RBM14/MED20/GTF2A1/RSF1/TET3/NCOA6/PAXIP1/ARID1B/SETX/CAND1/TAF4/ERCC3/PCID2/GTF3C4/ATAD2B/DHX36/KMT2A/MED13/ZNF451/MED17/BDP1/TAF1/TBP	26
BP	GO:0015931	nucleobase-containing compound transport	28/730	239/18986	0.117154811715481	3.04698802086319	6.36813525836145	1.65445378274392e-07	1.03471166904395e-05	9.1530264494858e-06	NRDE2/NUP155/UPF2/NUP153/THOC2/NUP54/SMG1/NCBP3/SETD2/NUP98/DDX39B/SRSF7/NDC1/DHX9/XPO1/RBM33/NUP160/NCBP1/EPG5/YTHDC1/NUP107/PCID2/CPSF6/NUP58/ATXN2/TPR/NUP205/CKAP5	28
BP	GO:0022618	protein-RNA complex assembly	27/730	225/18986	0.12	3.12098630136986	6.39978004895223	1.68182688568405e-07	1.03486605949752e-05	9.15439218251792e-06	SRSF10/GEMIN2/SART3/MDN1/TGS1/SNIP1/AGO4/PRKRA/SCAF11/DDX39B/PRKDC/DHX9/ATR/DICER1/SRSF6/ZNHIT6/NCBP1/SETX/METTL17/EIF5/YTHDC1/AGO3/DDX20/AGO2/CELF1/DDX46/SF3B1	27
BP	GO:0098534	centriole assembly	12/730	48/18986	0.25	6.50205479452055	7.63207080896294	1.86048466573437e-07	1.12662682536137e-05	9.96610499305665e-06	ALMS1/STIL/RBM14/CEP76/CEP295/CEP135/CEP192/CEP85/KIAA0753/RTTN/C2CD3/SASS6	12
BP	GO:0045911	positive regulation of DNA recombination	15/730	77/18986	0.194805194805195	5.06653620352251	7.14989463794034	1.97230006579221e-07	1.17567574234332e-05	1.03999901495556e-05	TRRAP/BRD8/RIF1/ARID2/EPC2/SKP2/MSH2/PAXIP1/KMT5B/PMS2/EPC1/NSD2/WDR48/ATAD5/MBTD1	15
BP	GO:0031124	mRNA 3'-end processing	11/730	40/18986	0.275	7.1522602739726	7.78878734587859	2.10007515557448e-07	1.21739193358797e-05	1.07690102478665e-05	RPRD1A/CPSF2/CPSF7/NCBP1/PAPOLA/PCF11/YTHDC1/CPSF6/DHX36/WDR33/RPRD1B	11
BP	GO:0070936	protein K48-linked ubiquitination	17/730	99/18986	0.171717171717172	4.46605783866058	6.9141027612329	2.10610400044053e-07	1.21739193358797e-05	1.07690102478665e-05	FBXO38/MYCBP2/CDC23/MARCHF6/UBE2G2/TRIM44/UBR5/SKP2/ANAPC1/UBR4/TTC3/ARIH2/HACE1/TOPORS/CUL3/KBTBD2/ITCH	17
BP	GO:0043161	proteasome-mediated ubiquitin-dependent protein catabolic process	42/730	467/18986	0.0899357601713062	2.33906896248277	5.85890607190891	3.15001363195581e-07	1.7936271650614e-05	1.58663687416344e-05	UBR2/KLHDC2/SMARCC1/FBXO38/PHF20L1/FBXO11/LTN1/APC/KLHL18/CLOCK/ARMC8/CDC23/CSNK2A1/MARCHF6/SOCS4/UBR5/PSEN1/WAC/ZYG11B/XPO1/SKP2/ANAPC1/UBXN2B/SIRT1/UBE4B/UBR4/GSK3B/BAG5/ARIH2/DCAF1/PPP2R5C/NEMF/HECTD1/TOPORS/KLHL28/CUL3/KBTBD2/ITCH/UBXN7/ATXN3/TAF1/CUL5	42
BP	GO:0000280	nuclear division	41/730	451/18986	0.0909090909090909	2.36438356164384	5.86397852706805	3.27994249259955e-07	1.84014420724519e-05	1.62778570143563e-05	UBR2/SMARCA5/BAZ1B/WAPL/CLASP2/INO80/NCAPD3/MTBP/SUN1/APC/AGO4/CDC23/FBXO5/HNRNPU/PHIP/NDC1/MRE11/CEP97/CLASP1/UBXN2B/SIRT1/CENPI/STAG1/TENT4A/CENPC/ZNF207/PCID2/CEP192/KIF15/NIPBL/FOXJ3/SMC4/FANCM/CEP85/FIGNL1/CUL3/TPR/TOP2B/BORA/MLH3/ORC4	41
BP	GO:0071826	protein-RNA complex organization	27/730	234/18986	0.115384615384615	3.00094836670179	6.15862741431369	3.73238068668373e-07	2.06362787242006e-05	1.82547863943677e-05	SRSF10/GEMIN2/SART3/MDN1/TGS1/SNIP1/AGO4/PRKRA/SCAF11/DDX39B/PRKDC/DHX9/ATR/DICER1/SRSF6/ZNHIT6/NCBP1/SETX/METTL17/EIF5/YTHDC1/AGO3/DDX20/AGO2/CELF1/DDX46/SF3B1	27
BP	GO:1903312	negative regulation of mRNA metabolic process	17/730	103/18986	0.16504854368932	4.29261869929512	6.70021090447368	3.79859127407229e-07	2.0702322443694e-05	1.8313208458159e-05	NRDE2/SRSF10/DYRK1A/SECISBP2/HNRNPU/SRSF7/SRSF4/THRAP3/DHX9/SRSF6/ACIN1/TENT4A/LARP4B/MAPK14/IREB2/SYNCRIP/RBMX	17
BP	GO:0006275	regulation of DNA replication	19/730	127/18986	0.149606299212598	3.89099342034301	6.5366247007962	3.89286921570938e-07	2.09173183914525e-05	1.85033931883829e-05	SMARCA5/ORC3/METTL4/NFRKB/USP37/WAPL/INO80/PDS5A/ACTR8/FBXO5/DHX9/ATR/RBBP6/ESCO1/YY1/JADE3/ANKRD17/DNA2/ATAD5	19
BP	GO:0010569	regulation of double-strand break repair via homologous recombination	15/730	82/18986	0.182926829268293	4.75760106916138	6.81874830360708	4.66122371376957e-07	2.4698011761154e-05	2.18477824946568e-05	SMCHD1/TRRAP/SETD2/BRD8/CSNK2A1/RIF1/POLQ/ARID2/EPC2/SKP2/SPIDR/EPC1/WDR48/FIGNL1/MBTD1	15
BP	GO:0140014	mitotic nuclear division	30/730	282/18986	0.106382978723404	2.76683182745555	5.97745669541289	5.00437287943674e-07	2.61529897740427e-05	2.31348514080378e-05	SMARCA5/BAZ1B/WAPL/CLASP2/INO80/NCAPD3/MTBP/APC/CDC23/FBXO5/HNRNPU/PHIP/CEP97/CLASP1/UBXN2B/SIRT1/CENPI/STAG1/TENT4A/CENPC/ZNF207/PCID2/CEP192/KIF15/NIPBL/SMC4/CEP85/CUL3/TPR/BORA	30
BP	GO:0006383	transcription by RNA polymerase III	13/730	62/18986	0.209677419354839	5.4533362792753	7.02326059519837	5.25802779850984e-07	2.71072649342095e-05	2.39790001735741e-05	SMARCA5/BAZ1B/SETD5/GTF3C3/CHD8/ZNF143/GTF3C4/DHX36/MTOR/BDP1/TBP/ICE1/SF3B1	13
BP	GO:2000142	regulation of DNA-templated transcription initiation	15/730	83/18986	0.180722891566265	4.7002805743522	6.7557294997834	5.48996462353782e-07	2.7925620051729e-05	2.47029145025435e-05	MED23/TAF2/MED20/GTF2A1/PAXIP1/SETX/CAND1/TAF4/PCID2/DHX36/MED13/ZNF451/MED17/TAF1/TBP	15
BP	GO:0070922	RISC complex assembly	6/730	10/18986	0.6	15.6049315068493	9.23764154545219	5.8245509755521e-07	2.89571486037269e-05	2.56154013722973e-05	AGO4/PRKRA/DHX9/DICER1/AGO3/AGO2	6
BP	GO:0046822	regulation of nucleocytoplasmic transport	18/730	118/18986	0.152542372881356	3.96735546784305	6.46564062565245	5.84456210350451e-07	2.89571486037269e-05	2.56154013722973e-05	NRDE2/PPP1R12A/NUP153/XPO4/THOC2/NUP54/SETD2/UBR5/PSEN1/CTDSPL2/DHX9/XPO1/PPM1A/GSK3B/MAPK14/CPSF6/NUP58/TPR	18
BP	GO:0006999	nuclear pore organization	7/730	15/18986	0.466666666666667	12.1371689497717	8.62857826474586	5.93133312824862e-07	2.90103024157288e-05	2.56624210650001e-05	NUP153/NUP54/NUP98/NDC1/NUP107/TPR/NUP205	7
BP	GO:1901987	regulation of cell cycle phase transition	42/730	479/18986	0.0876826722338205	2.28047015757714	5.6758789260737	6.20150821910138e-07	2.99477896909769e-05	2.6491719321038e-05	SMARCC1/INO80/STIL/MTBP/HINFP/PBRM1/APC/KLHL18/CLOCK/UIMC1/DDX3X/CDC23/FBXO5/TAOK1/PHF10/WAC/PRKDC/MRE11/ARID2/CDC5L/ATR/GIGYF2/ADAM17/MSH2/PAXIP1/ARID1B/TTI1/USP28/ERCC3/ZNF207/PPP2R5C/MAPK14/PCID2/TOPBP1/ANKRD17/CUL3/TPR/DNA2/ATAD5/TAF1/USP47/SASS6	42
BP	GO:0006406	mRNA export from nucleus	14/730	74/18986	0.189189189189189	4.92047389855609	6.75693302674958	7.31501105023511e-07	3.44527989588234e-05	3.0476836162513e-05	NUP155/UPF2/THOC2/SMG1/NCBP3/SETD2/DDX39B/XPO1/NUP160/NCBP1/YTHDC1/NUP107/PCID2/TPR	14
BP	GO:0060260	regulation of transcription initiation by RNA polymerase II	14/730	74/18986	0.189189189189189	4.92047389855609	6.75693302674958	7.31501105023511e-07	3.44527989588234e-05	3.0476836162513e-05	MED23/TAF2/MED20/GTF2A1/PAXIP1/CAND1/TAF4/PCID2/DHX36/MED13/ZNF451/MED17/TAF1/TBP	14
BP	GO:0044772	mitotic cell cycle phase transition	41/730	467/18986	0.0877944325481799	2.28337684432841	5.61523311827177	8.16895769491612e-07	3.80055775684207e-05	3.36196127983326e-05	SMARCC1/USP37/CLASP2/INO80/STIL/MTBP/HINFP/PBRM1/TAF2/APC/KLHL18/UIMC1/DDX3X/CDC23/FBXO5/TAOK1/PHF10/WAC/PRKDC/MRE11/ARID2/ATR/GIGYF2/ADAM17/SKP2/CLASP1/ANAPC1/ARID1B/LATS1/ERCC3/ZNF207/PPP2R5C/PCID2/TOPBP1/ANKRD17/CUL3/TPR/ATAD5/USP47/CUL5/SASS6	41
BP	GO:0036092	phosphatidylinositol-3-phosphate biosynthetic process	8/730	22/18986	0.363636363636364	9.45753424657534	7.93695740090448	9.10466857117684e-07	4.18485669867948e-05	3.7019108990733e-05	PIK3C3/PIK3R4/PIKFYVE/FIG4/PIK3C2A/ATG14/INPP4A/OCRL	8
BP	GO:0046831	regulation of RNA export from nucleus	7/730	16/18986	0.4375	11.378595890411	8.30479363874343	1.01945518407103e-06	4.63002562765595e-05	4.09570591495205e-05	NRDE2/NUP153/THOC2/SETD2/DHX9/CPSF6/TPR	7
BP	GO:0006359	regulation of transcription by RNA polymerase III	9/730	31/18986	0.290322580645161	7.5507733097658	7.29920297625418	1.64643763792245e-06	7.26398915623635e-05	6.42570165824481e-05	SMARCA5/BAZ1B/SETD5/CHD8/ZNF143/DHX36/MTOR/ICE1/SF3B1	9
BP	GO:0070507	regulation of microtubule cytoskeleton organization	21/730	166/18986	0.126506024096386	3.29019640204654	5.92626243744576	1.66019173215492e-06	7.26398915623635e-05	6.42570165824481e-05	CAMSAP1/CLASP2/STIL/DYRK1A/APC/HNRNPU/ROCK1/AKAP9/TAOK1/CEP97/HAUS3/CLASP1/HAUS6/PAFAH1B1/GSK3B/ATXN7/TPR/BORA/CKAP5/SENP6/SASS6	21
BP	GO:0032786	positive regulation of DNA-templated transcription, elongation	12/730	58/18986	0.206896551724138	5.3810108644308	6.68189859680187	1.67354943460959e-06	7.26398915623635e-05	6.42570165824481e-05	MED23/SUPT16H/MED20/CDK13/CCNK/CCNT1/CDK12/NCBP1/SCAF8/TCERG1/CCNT2/MED17	12
BP	GO:0031054	pre-miRNA processing	7/730	17/18986	0.411764705882353	10.7092667203868	8.00852602655057	1.67557285910563e-06	7.26398915623635e-05	6.42570165824481e-05	AGO4/PRKRA/TUT4/DROSHA/DICER1/AGO3/AGO2	7
BP	GO:0006473	protein acetylation	12/730	59/18986	0.203389830508475	5.2898072904574	6.59913199238667	2.02810126738165e-06	8.6934902641135e-05	7.6902337826441e-05	KAT6A/CLOCK/DDX3X/TAOK1/ESCO1/CEP295/SIRT1/NAA30/NAA16/GSK3B/NAA35/DIP2B	12
BP	GO:0006261	DNA-templated DNA replication	21/730	169/18986	0.124260355029586	3.23179054875578	5.82754332801576	2.22399602841721e-06	9.42727205379071e-05	8.33933481532815e-05	EXD2/ORC3/METTL4/INO80/MCM9/WDHD1/FBXO5/MRE11/POLQ/ORC2/ATR/REV3L/TOPBP1/ZRANB3/FANCM/DNA2/RFC1/ATAD5/MMS22L/BOD1L1/ORC4	21
BP	GO:2000144	positive regulation of DNA-templated transcription initiation	13/730	70/18986	0.185714285714286	4.83009784735812	6.41960273802726	2.26282201741993e-06	9.48644614995278e-05	8.39168003221318e-05	MED23/TAF2/MED20/GTF2A1/PAXIP1/SETX/CAND1/TAF4/DHX36/MED13/MED17/TAF1/TBP	13
BP	GO:0009411	response to UV	20/730	157/18986	0.127388535031847	3.31314893988308	5.81974174454101	2.62031506061804e-06	0.000107597296502664	9.51802255880641e-05	INO80/ATR/MSH2/METTL3/REV1/SIRT1/UBE4B/MAP3K4/ZBTB1/YY1/RPAIN/USP28/ERCC3/MAPK14/MAPK8/ZRANB3/DHX36/MAP4K3/TAF1/USP47	20
BP	GO:0061014	positive regulation of mRNA catabolic process	23/730	199/18986	0.115577889447236	3.00597508088387	5.6883625888634	2.62294851238473e-06	0.000107597296502664	9.51802255880641e-05	CNOT2/PUM1/CNOT4/TUT4/HNRNPU/RC3H2/ROCK1/TNRC6A/DHX9/GIGYF2/METTL3/TENT4A/CAPRIN1/TNRC6B/DCP2/TTC5/SYNCRIP/DHX36/PUM2/CNOT6/AGO2/CELF1/DCP1A	23
BP	GO:0071824	protein-DNA complex organization	27/730	262/18986	0.103053435114504	2.68023632751229	5.47627964049152	3.39626028412721e-06	0.000137837584935588	0.000121930688364074	SMARCC1/SMARCA5/MED23/KAT6A/KAT6B/SART3/SUPT16H/TAF2/MED20/GTF2A1/SETD2/CHD2/RBBP4/ARID2/RSF1/HP1BP3/CENPI/CENPP/CAND1/CENPC/TAF4/ATAD2B/MED17/BDP1/TAF1/TBP/SENP6	27
BP	GO:0032239	regulation of nucleobase-containing compound transport	7/730	19/18986	0.368421052631579	9.58197548666186	7.48391188189042	4.05818593198873e-06	0.000161270618026427	0.000142659474758288	NRDE2/NUP153/THOC2/SETD2/DHX9/CPSF6/TPR	7
BP	GO:0045945	positive regulation of transcription by RNA polymerase III	7/730	19/18986	0.368421052631579	9.58197548666186	7.48391188189042	4.05818593198873e-06	0.000161270618026427	0.000142659474758288	SMARCA5/BAZ1B/CHD8/ZNF143/MTOR/ICE1/SF3B1	7
BP	GO:0060261	positive regulation of transcription initiation by RNA polymerase II	12/730	63/18986	0.19047619047619	4.95394651011089	6.28593646510245	4.19901950858141e-06	0.000165147004383898	0.000146088513776582	MED23/TAF2/MED20/GTF2A1/PAXIP1/CAND1/TAF4/DHX36/MED13/MED17/TAF1/TBP	12
BP	GO:0032886	regulation of microtubule-based process	27/730	269/18986	0.100371747211896	2.61049040077405	5.31961347763917	5.57386001928876e-06	0.000216982407893741	0.000191941946528891	ALMS1/CAMSAP1/CLASP2/STIL/DYRK1A/RBM14/APC/HNRNPU/ROCK1/AKAP9/TAOK1/CEP97/HAUS3/CEP76/XPO1/CLASP1/HAUS6/CEP295/SIRT1/PAFAH1B1/GSK3B/ATXN7/TPR/BORA/CKAP5/SENP6/SASS6	27
BP	GO:0061157	mRNA destabilization	22/730	194/18986	0.11340206185567	2.9493856799887	5.45727767313761	5.87957569988736e-06	0.000226571528233033	0.000200424451821785	CNOT2/PUM1/CNOT4/TUT4/HNRNPU/RC3H2/ROCK1/TNRC6A/DHX9/GIGYF2/METTL3/TENT4A/CAPRIN1/TNRC6B/DCP2/SYNCRIP/DHX36/PUM2/CNOT6/AGO2/CELF1/DCP1A	22
BP	GO:0034243	regulation of transcription elongation by RNA polymerase II	14/730	88/18986	0.159090909090909	4.13767123287671	5.89935820455253	6.27508253112006e-06	0.00023939439856223	0.00021176752205022	MED23/ZMYND11/MED20/CDK13/HNRNPU/CCNK/INTS6/CCNT1/CDK12/NCBP1/INTS4/TCERG1/CCNT2/MED17	14
BP	GO:0006367	transcription initiation at RNA polymerase II promoter	20/730	167/18986	0.119760479041916	3.11475678779427	5.48888724363184	6.80131407818704e-06	0.000256901120874095	0.000227253912815713	MED23/TAF2/RBM14/MED20/GTF2A1/TET3/PAXIP1/ARID1B/CAND1/TAF4/ERCC3/PCID2/ATAD2B/DHX36/KMT2A/MED13/ZNF451/MED17/TAF1/TBP	20
BP	GO:0050779	RNA destabilization	22/730	198/18986	0.111111111111111	2.88980213089802	5.34530598646018	8.18347088590068e-06	0.00030607785715403	0.000270755497009263	CNOT2/PUM1/CNOT4/TUT4/HNRNPU/RC3H2/ROCK1/TNRC6A/DHX9/GIGYF2/METTL3/TENT4A/CAPRIN1/TNRC6B/DCP2/SYNCRIP/DHX36/PUM2/CNOT6/AGO2/CELF1/DCP1A	22
BP	GO:0009048	dosage compensation by inactivation of X chromosome	7/730	21/18986	0.333333333333333	8.66940639269406	7.03167666035125	8.75504858977564e-06	0.00032427679970868	0.00028685422359551	SMCHD1/SPEN/RLIM/HNRNPU/METTL3/YTHDC1/JARID2	7
BP	GO:0000381	regulation of alternative mRNA splicing, via spliceosome	11/730	57/18986	0.192982456140351	5.01913001682288	6.07672475033354	9.23709514616651e-06	0.000338841519063704	0.000299738127921152	TRA2B/HNRNPU/THRAP3/DDX17/SRSF6/RBM25/REST/YTHDC1/WTAP/CELF1/RBMX	11
BP	GO:0071103	DNA conformation change	14/730	91/18986	0.153846153846154	4.00126448893572	5.73872527932008	9.36951732932548e-06	0.000340425796298826	0.000301139574514461	MCM9/DDX3X/ZGRF1/MRE11/POLQ/DHX9/CHD8/SETX/ERCC3/ZRANB3/DHX36/FANCM/DNA2/TOP2B	14
BP	GO:0007020	microtubule nucleation	10/730	47/18986	0.212765957446809	5.5336636549111	6.22276817004162	9.46068262816999e-06	0.000340495322891212	0.000301201077516514	RANBP9/TUBGCP3/CLASP2/AKAP9/HAUS3/PCNT/CLASP1/HAUS6/CEP192/CKAP5	10
BP	GO:0002520	immune system development	22/730	202/18986	0.108910891089109	2.83257832632578	5.2361021209894	1.12767545526268e-05	0.000402063725404406	0.000355664290169421	BRAF/CRKL/RC3H2/RIF1/PSEN1/PRKDC/POLQ/RAF1/ADAM17/MSH2/PAXIP1/KMT5B/ZBTB1/YY1/DCAF1/PMS2/PCID2/JARID2/NSD2/KMT2A/ITCH/ATAD5	22
BP	GO:0070646	protein modification by small protein removal	16/730	118/18986	0.135593220338983	3.52653819363826	5.50513349818666	1.1652721870295e-05	0.000411621610510884	0.00036411916487491	USP49/USP37/USP33/USP34/USP24/USP30/OTUD3/SENP1/USP28/ZRANB1/ITCH/ATXN3/USP15/USP42/USP47/SENP6	16
BP	GO:0006369	termination of RNA polymerase II transcription	6/730	15/18986	0.4	10.4032876712329	7.2852449292166	1.17640617926745e-05	0.000411742162743607	0.000364225804995793	XRN2/SCAF4/SETX/PCF11/SCAF8/TTF2	6
BP	GO:0043543	protein acylation	14/730	93/18986	0.150537634408602	3.91521579024893	5.63541153904152	1.21191836414788e-05	0.000420315323565832	0.000371809595737617	KAT6A/CLOCK/DDX3X/TAOK1/PPM1A/ZDHHC17/ESCO1/CEP295/SIRT1/NAA30/NAA16/GSK3B/NAA35/DIP2B	14
BP	GO:0048025	negative regulation of mRNA splicing, via spliceosome	7/730	22/18986	0.318181818181818	8.27534246575343	6.82753170654416	1.24158533983494e-05	0.000426725051483811	0.000377479620626915	SRSF10/DYRK1A/SRSF7/SRSF4/SRSF6/ACIN1/RBMX	7
BP	GO:0051225	spindle assembly	17/730	134/18986	0.126865671641791	3.29955019423431	5.34171231275636	1.53716348476516e-05	0.000523596311998134	0.000463171628962135	TUBGCP3/CLASP2/INO80/STIL/FBXO5/HNRNPU/CEP97/HAUS3/CLASP1/HAUS6/STAG1/ZNF207/CEP192/KIF15/TPR/SENP6/SASS6	17
BP	GO:1901990	regulation of mitotic cell cycle phase transition	32/730	368/18986	0.0869565217391304	2.26158427635497	4.88694646146605	1.58889048845679e-05	0.000533029918505201	0.000471516567214645	SMARCC1/INO80/STIL/MTBP/PBRM1/APC/KLHL18/UIMC1/DDX3X/CDC23/FBXO5/TAOK1/PHF10/WAC/PRKDC/MRE11/ARID2/ATR/GIGYF2/ADAM17/ARID1B/ERCC3/ZNF207/PPP2R5C/PCID2/TOPBP1/ANKRD17/CUL3/TPR/ATAD5/USP47/SASS6	32
BP	GO:0032392	DNA geometric change	13/730	83/18986	0.156626506024096	4.07357649777191	5.61153431438743	1.59280237770886e-05	0.000533029918505201	0.000471516567214645	MCM9/DDX3X/ZGRF1/MRE11/POLQ/DHX9/CHD8/SETX/ERCC3/ZRANB3/DHX36/FANCM/DNA2	13
BP	GO:0033045	regulation of sister chromatid segregation	15/730	108/18986	0.138888888888889	3.61225266362253	5.44393567288522	1.62197873669308e-05	0.000538073815694269	0.000475978382593869	SMARCC1/PBRM1/APC/CDC23/FBXO5/HNRNPU/PHF10/ARID2/ANAPC1/SIRT1/ARID1B/ZNF207/PCID2/CUL3/TPR	15
BP	GO:0032968	positive regulation of transcription elongation by RNA polymerase II	10/730	50/18986	0.2	5.20164383561644	5.94872691393452	1.69115412489732e-05	0.000553256891752506	0.000489409283288552	MED23/MED20/CDK13/CCNK/CCNT1/CDK12/NCBP1/TCERG1/CCNT2/MED17	10
BP	GO:0007549	sex-chromosome dosage compensation	7/730	23/18986	0.304347826086957	7.91554496724241	6.63591359231565	1.72575544216378e-05	0.000553256891752506	0.000489409283288552	SMCHD1/SPEN/RLIM/HNRNPU/METTL3/YTHDC1/JARID2	7
BP	GO:0050686	negative regulation of mRNA processing	7/730	23/18986	0.304347826086957	7.91554496724241	6.63591359231565	1.72575544216378e-05	0.000553256891752506	0.000489409283288552	SRSF10/DYRK1A/SRSF7/SRSF4/SRSF6/ACIN1/RBMX	7
BP	GO:1900151	regulation of nuclear-transcribed mRNA catabolic process, deadenylation-dependent decay	7/730	23/18986	0.304347826086957	7.91554496724241	6.63591359231565	1.72575544216378e-05	0.000553256891752506	0.000489409283288552	HNRNPU/DHX9/TENT4A/TNRC6B/SYNCRIP/DHX36/AGO2	7
BP	GO:0051292	nuclear pore complex assembly	5/730	10/18986	0.5	13.0041095890411	7.59261769929444	1.77828461824113e-05	0.000565346318215826	0.00050010355141062	NUP153/NUP98/NDC1/NUP107/NUP205	5
BP	GO:0006997	nucleus organization	18/730	153/18986	0.117647058823529	3.05979049153908	5.11532142923875	2.47405301829572e-05	0.000780042335933734	0.000690022964476388	SMARCA5/NUP155/NUP153/NUP54/SUN1/NUP98/NDC1/ATR/UBXN2B/SIRT1/PAFAH1B1/NUP107/EPC1/WDR73/ATXN7/TPR/NUP205/NEMP1	18
BP	GO:0016579	protein deubiquitination	14/730	99/18986	0.141414141414141	3.6779299847793	5.34194291151992	2.51046535256341e-05	0.000785034862297492	0.000694439337387255	USP49/USP37/USP33/USP34/USP24/USP30/OTUD3/USP28/ZRANB1/ITCH/ATXN3/USP15/USP42/USP47	14
BP	GO:0031570	DNA integrity checkpoint signaling	17/730	140/18986	0.121428571428571	3.15814090019569	5.12505035840641	2.73889026785404e-05	0.000849501331045786	0.000751466170195983	HINFP/CLOCK/UIMC1/TAOK1/WAC/PRKDC/MRE11/CDC5L/ATR/GIGYF2/MSH2/TTI1/USP28/PPP2R5C/MAPK14/TOPBP1/DNA2	17
BP	GO:0046824	positive regulation of nucleocytoplasmic transport	11/730	64/18986	0.171875	4.47016267123288	5.56058160817569	2.91505078904302e-05	0.000896848287112832	0.000793349136644475	NRDE2/XPO4/UBR5/PSEN1/CTDSPL2/DHX9/PPM1A/GSK3B/MAPK14/CPSF6/TPR	11
BP	GO:0010948	negative regulation of cell cycle process	29/730	329/18986	0.088145896656535	2.29251779989174	4.72908906290056	3.06422440992918e-05	0.000935201289910386	0.000827276080693301	SMARCA5/BAZ1B/WAPL/MTBP/HINFP/RBM14/APC/CLOCK/UIMC1/FBXO5/TAOK1/WAC/PRKDC/MRE11/CDC5L/ATR/GIGYF2/MSH2/SIRT1/TTI1/USP28/ZNF207/PPP2R5C/MAPK14/PCID2/TOPBP1/TPR/DNA2/USP47	29
BP	GO:0046785	microtubule polymerization	14/730	101/18986	0.138613861386139	3.605099688051	5.24916780465315	3.15726842518841e-05	0.000955950717626489	0.000845630958325316	CAMSAP1/RANBP9/TUBGCP3/CLASP2/DYRK1A/FBXO5/AKAP9/HAUS3/PCNT/CLASP1/HAUS6/ZNF207/CEP192/CKAP5	14
BP	GO:0031109	microtubule polymerization or depolymerization	17/730	142/18986	0.119718309859155	3.11366004244646	5.05541344423494	3.29407962352306e-05	0.000989520768798462	0.00087532691860878	CAMSAP1/RANBP9/TUBGCP3/CLASP2/DYRK1A/APC/FBXO5/AKAP9/TAOK1/HAUS3/PCNT/CLASP1/HAUS6/ZNF207/CEP192/ATXN7/CKAP5	17
BP	GO:0032508	DNA duplex unwinding	12/730	77/18986	0.155844155844156	4.053228962818	5.36827026665761	3.5356893305856e-05	0.00105380115595188	0.000932189144231698	MCM9/DDX3X/ZGRF1/MRE11/POLQ/DHX9/CHD8/SETX/ERCC3/DHX36/FANCM/DNA2	12
BP	GO:0010212	response to ionizing radiation	17/730	143/18986	0.118881118881119	3.09188619599578	5.02105485458776	3.60740322055371e-05	0.00106684056483817	0.000943723763777658	INO80/CBL/EYA3/CLOCK/UIMC1/PRKDC/ATR/MSH2/SPIDR/PAXIP1/SIRT1/USP28/MAPK14/NIPBL/YAP1/TOPBP1/FIGNL1	17
BP	GO:0022613	ribonucleoprotein complex biogenesis	38/730	492/18986	0.0772357723577236	2.00876489586814	4.53336829276482	3.82941011349855e-05	0.00111930851085999	0.000990136741620235	XRN2/EXOSC10/SRSF10/KRR1/GEMIN2/SART3/MDN1/TGS1/RPL7L1/SNIP1/NOL9/AGO4/PRKRA/DDX3X/SCAF11/DDX39B/DROSHA/PRKDC/DHX9/NOM1/XPO1/ATR/DDX17/DICER1/SRSF6/ZNHIT6/NCBP1/SETX/METTL17/EIF5/YTHDC1/AGO3/TSC1/DDX20/AGO2/CELF1/DDX46/SF3B1	38
BP	GO:0000075	cell cycle checkpoint signaling	21/730	203/18986	0.103448275862069	2.6905054322154	4.84223684103785	3.84349711461754e-05	0.00111930851085999	0.000990136741620235	HINFP/APC/CLOCK/UIMC1/TAOK1/WAC/PRKDC/MRE11/CDC5L/ATR/GIGYF2/MSH2/TTI1/USP28/ZNF207/PPP2R5C/MAPK14/PCID2/TOPBP1/TPR/DNA2	21
BP	GO:0046854	phosphatidylinositol phosphate biosynthetic process	10/730	55/18986	0.181818181818182	4.72876712328767	5.53762758083059	4.04877546139251e-05	0.00117015745342518	0.00103511755416463	SMG1/PIK3C3/PIK3R4/PIKFYVE/FIG4/PIK3C2A/ATG14/INPP4A/PIP5K1A/OCRL	10
BP	GO:0018105	peptidyl-serine phosphorylation	18/730	159/18986	0.113207547169811	2.94432669940553	4.92312834671126	4.15519487201091e-05	0.00119188484486629	0.00105433753539114	NSD1/BRAF/DYRK1A/SMG1/CSNK2A1/ROCK1/PIKFYVE/AKAP9/PRKDC/ATR/RAF1/DOCK7/LATS1/GSK3B/MAPK14/MAPK8/MTOR/TAF1	18
BP	GO:1902275	regulation of chromatin organization	8/730	35/18986	0.228571428571429	5.94473581213307	5.85497394332437	4.3010377697946e-05	0.00122262817737235	0.00108153298935111	TASOR/SETD5/DYRK1A/HNRNPU/KMT2A/ATF7IP/TPR/RLF	8
BP	GO:0045995	regulation of embryonic development	13/730	91/18986	0.142857142857143	3.71545988258317	5.1922375820618	4.35426464079377e-05	0.00122262817737235	0.00108153298935111	YEATS2/NFRKB/CLASP2/INO80/ZZZ3/ACTR8/NR2C2/CLASP1/TDG/PAFAH1B1/YY1/NIPBL/DHX36	13
BP	GO:0000077	DNA damage checkpoint signaling	16/730	131/18986	0.122137404580153	3.17657638816271	4.99873610905642	4.35851722470876e-05	0.00122262817737235	0.00108153298935111	HINFP/CLOCK/UIMC1/TAOK1/WAC/PRKDC/MRE11/CDC5L/ATR/GIGYF2/MSH2/TTI1/USP28/PPP2R5C/MAPK14/TOPBP1	16
BP	GO:0006903	vesicle targeting	11/730	67/18986	0.164179104477612	4.27000613371499	5.36167884915848	4.53712424797206e-05	0.00126344007343164	0.0011176350625431	TRAPPC6B/CLASP2/EXOC6B/TRAPPC11/PSEN1/CLASP1/TRAPPC8/TRIP11/WDR11/CUL3/EXOC5	11
BP	GO:0000723	telomere maintenance	18/730	162/18986	0.111111111111111	2.88980213089802	4.83038560900268	5.3268224339573e-05	0.00146700397978814	0.00129770704537512	EXOSC10/NFRKB/INO80/YLPM1/SMG1/ACTR8/HNRNPU/RIF1/MAPKAPK5/PRKDC/MRE11/ATR/MAP3K4/YY1/DCP2/DHX36/DNA2/RFC1	18
BP	GO:0006301	postreplication repair	8/730	36/18986	0.222222222222222	5.77960426179604	5.73987586610101	5.34504726580738e-05	0.00146700397978814	0.00129770704537512	RAD18/POLQ/MSH2/REV1/ZBTB1/REV3L/WDR33/UBE2V1	8
BP	GO:0033119	negative regulation of RNA splicing	7/730	27/18986	0.259259259259259	6.74287163876205	5.97127668833087	5.46544169418327e-05	0.00148933286166494	0.00131745910312418	SRSF10/DYRK1A/SRSF7/SRSF4/SRSF6/ACIN1/RBMX	7
BP	GO:0032259	methylation	22/730	225/18986	0.0977777777777778	2.54302587519026	4.65586515324582	5.98429982088646e-05	0.00161915629905545	0.00143230050210989	NSD1/PRDM4/METTL4/PRMT9/SETD5/TRMT5/TGS1/PRDM2/SETD2/ASH1L/SUV39H2/PRDM10/RNMT/CMTR1/MTO1/METTL3/KMT5B/SETD6/THUMPD3/NSD2/KMT2A/PRMT3	22
BP	GO:0042770	signal transduction in response to DNA damage	20/730	194/18986	0.103092783505155	2.68125970908064	4.70666280526118	6.12490809063756e-05	0.00164552988491425	0.00145563049211149	HINFP/DYRK1A/CLOCK/UIMC1/TAOK1/WAC/PRKDC/MRE11/CDC5L/ATR/GIGYF2/MSH2/PAXIP1/SIRT1/TTI1/USP28/PPP2R5C/MAPK14/TOPBP1/ATAD5	20
BP	GO:0065004	protein-DNA complex assembly	23/730	242/18986	0.0950413223140496	2.47185554171856	4.60792763200021	6.37062864065132e-05	0.0016993264224976	0.00150321873781535	SMARCA5/MED23/KAT6A/KAT6B/SART3/SUPT16H/TAF2/MED20/GTF2A1/RBBP4/RSF1/HP1BP3/CENPI/CENPP/CAND1/CENPC/TAF4/ATAD2B/MED17/BDP1/TAF1/TBP/SENP6	23
BP	GO:0042789	mRNA transcription by RNA polymerase II	9/730	47/18986	0.191489361702128	4.98029728941999	5.46323440934467	6.4142334165047e-05	0.0016993264224976	0.00150321873781535	TAF2/NCBP3/NCBP1/ZBTB1/NCOA2/TAF4/CREB1/TAF1/TBP	9
BP	GO:0045005	DNA-templated DNA replication maintenance of fidelity	10/730	59/18986	0.169491525423729	4.40817274204783	5.24288860892629	7.57226617037879e-05	0.00199228934068932	0.00176237280161411	EXD2/MCM9/MRE11/POLQ/ATR/ZRANB3/FANCM/DNA2/MMS22L/BOD1L1	10
BP	GO:2000736	regulation of stem cell differentiation	12/730	84/18986	0.142857142857143	3.71545988258317	4.9876167172113	8.50590749042229e-05	0.00222260527917541	0.00196610954681282	CDK13/HNRNPU/RBBP4/PRKDC/CDK12/METTL3/GSK3B/REST/YAP1/DHX36/ITCH/GATAD2B	12
BP	GO:0007091	metaphase/anaphase transition of mitotic cell cycle	13/730	97/18986	0.134020618556701	3.48563762180483	4.90775771827684	8.56967557572524e-05	0.00222403485179536	0.00196737414219657	SMARCC1/PBRM1/APC/CDC23/FBXO5/PHF10/ARID2/ANAPC1/ARID1B/ZNF207/PCID2/CUL3/TPR	13
BP	GO:0006303	double-strand break repair via nonhomologous end joining	11/730	72/18986	0.152777777777778	3.97347792998478	5.05479087140998	8.96448452772981e-05	0.0022695463688695	0.00200763348516124	KDM2A/ASTE1/SMCHD1/RIF1/PRKDC/MRE11/POLQ/KMT5B/TOPBP1/NSD2/TOP2B	11
BP	GO:0006353	DNA-templated transcription termination	7/730	29/18986	0.241379310344828	6.2778460085026	5.68767570037375	8.98300135515844e-05	0.0022695463688695	0.00200763348516124	XRN2/SCAF4/DHX9/SETX/PCF11/SCAF8/TTF2	7
BP	GO:0045830	positive regulation of isotype switching	7/730	29/18986	0.241379310344828	6.2778460085026	5.68767570037375	8.98300135515844e-05	0.0022695463688695	0.00200763348516124	RIF1/MSH2/PAXIP1/KMT5B/PMS2/NSD2/ATAD5	7
BP	GO:2001032	regulation of double-strand break repair via nonhomologous end joining	7/730	29/18986	0.241379310344828	6.2778460085026	5.68767570037375	8.98300135515844e-05	0.0022695463688695	0.00200763348516124	SMCHD1/RIF1/PRKDC/MRE11/KMT5B/NSD2/TOP2B	7
BP	GO:0032204	regulation of telomere maintenance	14/730	112/18986	0.125	3.25102739726027	4.77773144002742	0.000100232812042297	0.00251571169698264	0.00222539054991415	EXOSC10/NFRKB/INO80/YLPM1/SMG1/ACTR8/HNRNPU/MAPKAPK5/MRE11/ATR/MAP3K4/YY1/DCP2/DHX36	14
BP	GO:0009314	response to radiation	34/730	442/18986	0.0769230769230769	2.00063224446786	4.25645294016578	0.000104733061085442	0.00261148122902589	0.00231010797275492	INO80/CBL/BRAF/EYA3/CLOCK/UIMC1/PRKDC/ATR/MSH2/SPIDR/PAXIP1/METTL3/REV1/SIRT1/UBE4B/MAP3K4/ZBTB1/YY1/RPAIN/USP28/ERCC3/MAPK14/CCDC66/NIPBL/MAPK8/YAP1/TOPBP1/ZRANB3/DHX36/KMT2A/FIGNL1/MAP4K3/TAF1/USP47	34
BP	GO:0033120	positive regulation of RNA splicing	9/730	50/18986	0.18	4.68147945205479	5.21227328073185	0.000106400350199981	0.00261983623417567	0.00231749878368413	EXOSC10/HNRNPLL/TRA2B/DYRK1A/NUP98/THRAP3/NCBP1/SETX/RBMX	9
BP	GO:1902115	regulation of organelle assembly	22/730	234/18986	0.094017094017094	2.44521718768294	4.44816784871489	0.000107005986794428	0.00261983623417567	0.00231749878368413	ALMS1/CNOT2/TMEM39A/STIL/RBM14/HNRNPU/PIKFYVE/CEP97/CEP76/CEP295/CEP135/CAPRIN1/LATS1/GSK3B/MPHOSPH9/YAP1/CNOT6/TPR/MTOR/SMAD4/SENP6/SASS6	22
BP	GO:0006417	regulation of translation	35/730	461/18986	0.0759219088937093	1.97459364692598	4.23602824908276	0.00010779391279211	0.00261983623417567	0.00231749878368413	CNOT2/PUM1/ELP1/AGO4/DDX3X/SECISBP2/CSNK2A1/HNRNPU/MAPKAPK5/PRKDC/TNRC6A/DHX9/EIF4G3/PTCD3/GIGYF2/DDX6/METTL3/NCBP1/CAPRIN1/LARP4B/EIF5/AGO3/TNRC6B/IREB2/TSC1/SYNCRIP/DHX36/ALKBH1/PUM2/ATXN2/CNOT6/AGO2/CELF1/TPR/MTOR	35
BP	GO:0018209	peptidyl-serine modification	18/730	171/18986	0.105263157894737	2.73770728190339	4.56442927520095	0.000107815016714438	0.00261983623417567	0.00231749878368413	NSD1/BRAF/DYRK1A/SMG1/CSNK2A1/ROCK1/PIKFYVE/AKAP9/PRKDC/ATR/RAF1/DOCK7/LATS1/GSK3B/MAPK14/MAPK8/MTOR/TAF1	18
BP	GO:0044784	metaphase/anaphase transition of cell cycle	13/730	100/18986	0.13	3.38106849315069	4.77381750854471	0.000117642818370631	0.00284055286129086	0.00251274400863585	SMARCC1/PBRM1/APC/CDC23/FBXO5/PHF10/ARID2/ANAPC1/ARID1B/ZNF207/PCID2/CUL3/TPR	13
BP	GO:0007051	spindle organization	20/730	204/18986	0.0980392156862745	2.5498254096159	4.45031610382397	0.000123090357757339	0.0029533944329827	0.00261256330334346	TUBGCP3/CLASP2/INO80/STIL/FBXO5/HNRNPU/CEP97/HAUS3/PCNT/CLASP1/HAUS6/STAG1/ZNF207/CEP192/KIF15/TPR/BORA/CKAP5/SENP6/SASS6	20
BP	GO:0031297	replication fork processing	9/730	51/18986	0.176470588235294	4.58968573730862	5.13301791565713	0.000124846378796788	0.0029768058444359	0.00263327296330593	EXD2/MRE11/POLQ/ATR/ZRANB3/FANCM/DNA2/MMS22L/BOD1L1	9
BP	GO:0044843	cell cycle G1/S phase transition	25/730	287/18986	0.0871080139372822	2.26552431864827	4.31982516315598	0.000127891989818923	0.00303048410657883	0.00268075658293212	SMARCC1/USP37/INO80/STIL/MTBP/HINFP/PBRM1/APC/DDX3X/PHF10/WAC/PRKDC/ARID2/GIGYF2/ADAM17/NPAT/SKP2/ARID1B/LATS1/PPP2R5C/ANKRD17/CUL3/TAF1/CUL5/SASS6	25
BP	GO:0032386	regulation of intracellular transport	24/730	272/18986	0.0882352941176471	2.29484286865431	4.30112561092552	0.000142465910355557	0.00335498424695338	0.0029678083729689	NRDE2/PPP1R12A/NUP153/XPO4/THOC2/NUP54/SETD2/UBE2G2/UBR5/PSEN1/CTDSPL2/DHX9/XPO1/SEC24B/PPM1A/PCNT/GSK3B/MAPK14/CPSF6/MTMR2/NUP58/DNAJC13/TPR/ICE1	24
BP	GO:0009299	mRNA transcription	9/730	52/18986	0.173076923076923	4.50142255005269	5.05578884181842	0.00014589116998325	0.00341133086706269	0.00301765241354845	TAF2/NCBP3/NCBP1/ZBTB1/NCOA2/TAF4/CREB1/TAF1/TBP	9
BP	GO:2001252	positive regulation of chromosome organization	14/730	116/18986	0.120689655172414	3.1389230042513	4.62063978466445	0.000146646988780677	0.00341133086706269	0.00301765241354845	NFRKB/INO80/TASOR/NCAPD3/ACTR8/MAPKAPK5/MRE11/ATR/MAP3K4/YY1/SMC4/DHX36/ATF7IP/TPR	14
BP	GO:0000082	G1/S transition of mitotic cell cycle	23/730	256/18986	0.08984375	2.33667594178082	4.30567398159851	0.00014906870830044	0.00344664922524956	0.00304889492064567	SMARCC1/USP37/INO80/STIL/MTBP/HINFP/PBRM1/APC/DDX3X/PHF10/WAC/PRKDC/ARID2/GIGYF2/ADAM17/SKP2/ARID1B/LATS1/PPP2R5C/ANKRD17/CUL3/CUL5/SASS6	23
BP	GO:1901532	regulation of hematopoietic progenitor cell differentiation	8/730	42/18986	0.19047619047619	4.95394651011089	5.1296001068603	0.000170068398639715	0.00390849964343683	0.00345744632871863	SOS2/PRKDC/METTL3/ZBTB1/PCID2/DHX36/ITCH/SOS1	8
BP	GO:0000289	nuclear-transcribed mRNA poly(A) tail shortening	7/730	32/18986	0.21875	5.68929794520548	5.30879916186503	0.000175211780816341	0.0039787675227044	0.00351960507078439	CNOT2/CNOT4/TNRC6A/TENT4A/TNRC6B/CNOT6/AGO2	7
BP	GO:0099022	vesicle tethering	7/730	32/18986	0.21875	5.68929794520548	5.30879916186503	0.000175211780816341	0.0039787675227044	0.00351960507078439	TRAPPC6B/EXOC6B/TRAPPC11/TRAPPC8/TRIP11/WDR11/EXOC5	7
BP	GO:0008298	intracellular mRNA localization	5/730	15/18986	0.333333333333333	8.66940639269406	5.94191159368733	0.000180455867562453	0.00404318246391089	0.00357658632249384	STAU2/FUBP3/CAPRIN1/DHX36/PUM2	5
BP	GO:0031445	regulation of heterochromatin formation	6/730	23/18986	0.260869565217391	6.78475282906492	5.5508452491323	0.000182287649749062	0.00404318246391089	0.00357658632249384	TASOR/DYRK1A/KMT2A/ATF7IP/TPR/RLF	6
BP	GO:0033962	P-body assembly	6/730	23/18986	0.260869565217391	6.78475282906492	5.5508452491323	0.000182287649749062	0.00404318246391089	0.00357658632249384	CNOT2/TNRC6A/DDX6/ATXN2/CNOT6/AGO2	6
BP	GO:0046599	regulation of centriole replication	6/730	23/18986	0.260869565217391	6.78475282906492	5.5508452491323	0.000182287649749062	0.00404318246391089	0.00357658632249384	ALMS1/STIL/RBM14/CEP76/CEP295/SASS6	6
BP	GO:0002200	somatic diversification of immune receptors	11/730	78/18986	0.141025641025641	3.66782578152441	4.72112921468805	0.000187260834153027	0.00412948024447282	0.00365292506415944	RIF1/PRKDC/POLQ/MSH2/PAXIP1/KMT5B/YY1/DCAF1/PMS2/NSD2/ATAD5	11
BP	GO:1905168	positive regulation of double-strand break repair via homologous recombination	8/730	43/18986	0.186046511627907	4.83873845173622	5.03920804125456	0.000201979938526896	0.00442846819241443	0.00391740885007399	TRRAP/BRD8/ARID2/EPC2/SKP2/EPC1/WDR48/MBTD1	8
BP	GO:0009895	negative regulation of catabolic process	29/730	367/18986	0.0790190735694823	2.0551453846441	4.08160597510225	0.000210757103169611	0.00459450484909752	0.00406428434743924	SMARCC1/NRDE2/TMEM39A/PHF20L1/MYCBP2/TAB2/SECISBP2/CSNK2A1/HNRNPU/ROCK1/PSEN1/LRIG2/WAC/RIC1/THRAP3/DHX9/USP30/TENT4A/LARP4B/BAG5/MAPK14/IREB2/TSC1/MTMR2/SYNCRIP/DHX36/MTOR/TAF1/SMAD4	29
BP	GO:0030071	regulation of mitotic metaphase/anaphase transition	12/730	93/18986	0.129032258064516	3.3558992487848	4.55419521801075	0.000228905636530783	0.00496178979184623	0.00438918343730676	SMARCC1/PBRM1/APC/CDC23/FBXO5/PHF10/ARID2/ARID1B/ZNF207/PCID2/CUL3/TPR	12
BP	GO:0043489	RNA stabilization	11/730	80/18986	0.1375	3.5761301369863	4.61718081290228	0.000235302885282847	0.00507164128448623	0.00448635771761409	NRDE2/SECISBP2/HNRNPU/THRAP3/DHX9/TENT4A/LARP4B/MAPK14/IREB2/SYNCRIP/DHX36	11
BP	GO:1902850	microtubule cytoskeleton organization involved in mitosis	17/730	167/18986	0.101796407185629	2.64754326962513	4.27622660353726	0.000248427113256259	0.00532443503973387	0.00470997826788627	CLASP2/STIL/SETD2/HNRNPU/CEP97/PCNT/CLASP1/UBXN2B/STAG1/PAFAH1B1/ZNF207/CEP192/KIF15/TPR/BORA/CKAP5/SASS6	17
BP	GO:0036260	RNA capping	5/730	16/18986	0.3125	8.12756849315068	5.70337125625209	0.000254203613837279	0.00541780327815206	0.0047925715140389	TGS1/NCBP3/RNMT/CMTR1/NCBP1	5
BP	GO:0016445	somatic diversification of immunoglobulins	10/730	68/18986	0.147058823529412	3.82473811442385	4.66615276453136	0.00025678425537691	0.00544239963479395	0.00481432937273902	RIF1/PRKDC/POLQ/MSH2/PAXIP1/KMT5B/YY1/PMS2/NSD2/ATAD5	10
BP	GO:0000184	nuclear-transcribed mRNA catabolic process, nonsense-mediated decay	8/730	45/18986	0.177777777777778	4.62368340943683	4.86652512319285	0.000280581996514405	0.00591392440167103	0.00523143867883213	EXOSC10/UPF2/SMG1/SECISBP2/NCBP1/DCP2/SYNCRIP/DCP1A	8
BP	GO:0048863	stem cell differentiation	22/730	251/18986	0.0876494023904383	2.27960486819844	4.08084230682608	0.000291770633917304	0.00611596136480503	0.00541015993255568	PUM1/LRP6/SETD2/CDK13/HNRNPU/CHD2/RBBP4/PRKDC/CDK12/PHACTR4/METTL3/SETD6/GSK3B/MTF2/REST/MAPK14/YAP1/JARID2/DHX36/ITCH/SMAD4/GATAD2B	22
BP	GO:1901983	regulation of protein acetylation	6/730	25/18986	0.24	6.24197260273973	5.24442705605916	0.000299479005886383	0.00624323719921613	0.00552274773006468	DDX3X/TAOK1/CEP295/SIRT1/GSK3B/DIP2B	6
BP	GO:0000245	spliceosomal complex assembly	12/730	96/18986	0.125	3.25102739726027	4.42144610581152	0.000309109600502003	0.00637434122116293	0.00563872193006784	SRSF10/GEMIN2/SNIP1/SCAF11/DDX39B/SRSF6/NCBP1/SETX/YTHDC1/CELF1/DDX46/SF3B1	12
BP	GO:1902099	regulation of metaphase/anaphase transition of cell cycle	12/730	96/18986	0.125	3.25102739726027	4.42144610581152	0.000309109600502003	0.00637434122116293	0.00563872193006784	SMARCC1/PBRM1/APC/CDC23/FBXO5/PHF10/ARID2/ARID1B/ZNF207/PCID2/CUL3/TPR	12
BP	GO:2000058	regulation of ubiquitin-dependent protein catabolic process	17/730	171/18986	0.0994152046783626	2.58561243290876	4.16492229920557	0.000328879691586925	0.00674557001830172	0.00596710974096028	SMARCC1/PHF20L1/AGTPBP1/CSNK2A1/SOCS4/PSEN1/WAC/ZYG11B/XPO1/SIRT1/LATS1/GSK3B/BAG5/PTK2/HECTD1/ATXN3/TAF1	17
BP	GO:0141198	protein branched polyubiquitination	5/730	17/18986	0.294117647058824	7.6494762288477	5.48470909032096	0.000348775930181274	0.00707755411511469	0.00626078181501213	CDC23/UBR5/ANAPC1/UBR4/ITCH	5
BP	GO:2001034	positive regulation of double-strand break repair via nonhomologous end joining	5/730	17/18986	0.294117647058824	7.6494762288477	5.48470909032096	0.000348775930181274	0.00707755411511469	0.00626078181501213	SMCHD1/RIF1/PRKDC/KMT5B/TOP2B	5
BP	GO:0051304	chromosome separation	11/730	84/18986	0.130952380952381	3.40583822570124	4.41891962034757	0.000363054490775261	0.00732832212861174	0.0064826104005875	NCAPD3/APC/CDC23/CSNK2A1/FBXO5/SMARCAD1/ZNF207/PCID2/SMC4/CUL3/TPR	11
BP	GO:0048255	mRNA stabilization	10/730	71/18986	0.140845070422535	3.66312946170172	4.49554343362474	0.000367730867210402	0.0073836487284615	0.00653155213449612	NRDE2/SECISBP2/HNRNPU/THRAP3/DHX9/TENT4A/LARP4B/MAPK14/IREB2/SYNCRIP	10
BP	GO:0180012	co-transcriptional RNA 3'-end processing, cleavage and polyadenylation pathway	4/730	10/18986	0.4	10.4032876712329	5.94759385313668	0.000378118403677485	0.00755246968601888	0.00668089061554157	CPSF7/PAPOLA/PCF11/CPSF6	4
BP	GO:0010824	regulation of centrosome duplication	8/730	47/18986	0.170212765957447	4.42693092392888	4.70370064864772	0.00038254964112184	0.00760118167124905	0.0067239810824376	ALMS1/STIL/RBM14/CEP76/XPO1/CEP295/SIRT1/SASS6	8
BP	GO:0007062	sister chromatid cohesion	9/730	59/18986	0.152542372881356	3.96735546784305	4.5647669171961	0.00039217418535764	0.00773070544346575	0.00683855739856555	WAPL/PDS5A/PDS5B/MRE11/ESCO1/STAG1/TENT4A/NIPBL/CTCF	9
BP	GO:0007623	circadian rhythm	19/730	206/18986	0.0922330097087379	2.39881633195904	4.03655084950603	0.000393121063180172	0.00773070544346575	0.00683855739856555	KDM2A/DYRK1A/MYCBP2/CLOCK/HNRNPU/KDM5A/PRKDC/SUV39H2/THRAP3/SFPQ/METTL3/SIRT1/SETX/GSK3B/NCOA2/MAPK8/KMT2A/MTOR/CREB1	19
BP	GO:0002562	somatic diversification of immune receptors via germline recombination within a single locus	10/730	72/18986	0.138888888888889	3.61225266362253	4.44072269201713	0.000412583451393161	0.0080306421789026	0.00710388047887473	RIF1/PRKDC/MSH2/PAXIP1/KMT5B/YY1/DCAF1/PMS2/NSD2/ATAD5	10
BP	GO:0016444	somatic cell DNA recombination	10/730	72/18986	0.138888888888889	3.61225266362253	4.44072269201713	0.000412583451393161	0.0080306421789026	0.00710388047887473	RIF1/PRKDC/MSH2/PAXIP1/KMT5B/YY1/DCAF1/PMS2/NSD2/ATAD5	10
BP	GO:0071539	protein localization to centrosome	7/730	37/18986	0.189189189189189	4.92047389855609	4.77320622335684	0.000453527833069657	0.00877088286939146	0.0077586950346331	STIL/APC/UBXN2B/GSK3B/CEP192/KIAA0753/C2CD3	7
BP	GO:0001701	in utero embryonic development	30/730	403/18986	0.0744416873449131	1.93609572045277	3.79820837161973	0.000455212269499216	0.00877088286939146	0.0077586950346331	CNOT2/STIL/HINFP/THOC2/SP3/RPL7L1/TRAF6/DHX35/SETD2/INPP5B/CHD8/NPAT/RBBP6/MSH2/BPTF/LATS1/YTHDC1/EPB41L5/PALB2/GGNBP2/SMAD2/YAP1/ALKBH1/CUL3/BIRC6/CTCF/MIB1/OCRL/SMAD4/C2CD3	30
BP	GO:2000737	negative regulation of stem cell differentiation	6/730	27/18986	0.222222222222222	5.77960426179604	4.9696983152599	0.00046879384026411	0.00898717839501296	0.00795002936729297	CDK13/HNRNPU/CDK12/GSK3B/REST/YAP1	6
BP	GO:0032200	telomere organization	18/730	193/18986	0.0932642487046632	2.42563702179005	3.98064528850207	0.000484679582682975	0.00924526303967774	0.00817833022148219	EXOSC10/NFRKB/INO80/YLPM1/SMG1/ACTR8/HNRNPU/RIF1/MAPKAPK5/PRKDC/MRE11/ATR/MAP3K4/YY1/DCP2/DHX36/DNA2/RFC1	18
BP	GO:0006513	protein monoubiquitination	8/730	49/18986	0.163265306122449	4.24623986580934	4.54974414244663	0.000512781178326945	0.00973263778764823	0.00860946037033876	CBL/RAD18/MSL2/TOPORS/WDR48/FANCM/CUL3/ITCH	8
BP	GO:0045191	regulation of isotype switching	7/730	38/18986	0.184210526315789	4.79098774333093	4.67763583405069	0.000537713380311713	0.0101053031817201	0.00893911899029998	RIF1/MSH2/PAXIP1/KMT5B/PMS2/NSD2/ATAD5	7
BP	GO:1905508	protein localization to microtubule organizing center	7/730	38/18986	0.184210526315789	4.79098774333093	4.67763583405069	0.000537713380311713	0.0101053031817201	0.00893911899029998	STIL/APC/UBXN2B/GSK3B/CEP192/KIAA0753/C2CD3	7
BP	GO:0048511	rhythmic process	24/730	299/18986	0.0802675585284281	2.0876162550969	3.79057774425147	0.000575648801216349	0.0106183559921261	0.00939296387135447	KDM2A/DNM1L/NFYA/DYRK1A/MYCBP2/CLOCK/CSNK2A1/HNRNPU/KDM5A/PRKDC/SUV39H2/THRAP3/DHX9/SFPQ/METTL3/SIRT1/SETX/GSK3B/NCOA2/MAPK8/ADNP/KMT2A/MTOR/CREB1	24
BP	GO:0048304	positive regulation of isotype switching to IgG isotypes	4/730	11/18986	0.363636363636364	9.45753424657534	5.61064941755689	0.00057614670782965	0.0106183559921261	0.00939296387135447	MSH2/PAXIP1/PMS2/ATAD5	4
BP	GO:0051657	maintenance of organelle location	4/730	11/18986	0.363636363636364	9.45753424657534	5.61064941755689	0.00057614670782965	0.0106183559921261	0.00939296387135447	TBCCD1/AKAP9/SIRT1/PAFAH1B1	4
BP	GO:1900246	positive regulation of RIG-I signaling pathway	4/730	11/18986	0.363636363636364	9.45753424657534	5.61064941755689	0.00057614670782965	0.0106183559921261	0.00939296387135447	PUM1/ANKRD17/PUM2/USP15	4
BP	GO:0046488	phosphatidylinositol metabolic process	15/730	148/18986	0.101351351351351	2.63596815994076	3.9953260379744	0.000590366138524014	0.0108281097041784	0.0095785113365789	SACM1L/LCLAT1/SMG1/PIK3C3/PIK3R4/PIKFYVE/FIG4/INPP5B/MTMR12/PIK3C2A/ATG14/MTMR2/INPP4A/PIP5K1A/OCRL	15
BP	GO:0007076	mitotic chromosome condensation	5/730	19/18986	0.263157894736842	6.84426820475847	5.09649419606524	0.000614804318465294	0.0111689451187862	0.00988001325814402	SMARCA5/BAZ1B/NCAPD3/TENT4A/SMC4	5
BP	GO:0046931	pore complex assembly	5/730	19/18986	0.263157894736842	6.84426820475847	5.09649419606524	0.000614804318465294	0.0111689451187862	0.00988001325814402	NUP153/NUP98/NDC1/NUP107/NUP205	5
BP	GO:0050685	positive regulation of mRNA processing	7/730	39/18986	0.179487179487179	4.66814190375834	4.58534609801528	0.000633869143358086	0.0114607146062137	0.0101381116168921	EXOSC10/TRA2B/NUP98/THRAP3/NCBP1/DHX36/RBMX	7
BP	GO:0016447	somatic recombination of immunoglobulin gene segments	9/730	63/18986	0.142857142857143	3.71545988258317	4.31700536459044	0.000644412476888265	0.011596384902494	0.0102581251286186	RIF1/PRKDC/MSH2/PAXIP1/KMT5B/YY1/PMS2/NSD2/ATAD5	9
BP	GO:0007052	mitotic spindle organization	14/730	134/18986	0.104477611940299	2.7172766305459	3.98912698004848	0.000656794406232491	0.0117637120177322	0.0104061421615091	CLASP2/STIL/HNRNPU/CEP97/PCNT/CLASP1/STAG1/ZNF207/CEP192/KIF15/TPR/BORA/CKAP5/SASS6	14
BP	GO:0002244	hematopoietic progenitor cell differentiation	14/730	135/18986	0.103703703703704	2.69714865550482	3.95715889514934	0.000707486631516017	0.0126102903475947	0.0111550226541736	SP3/BRAF/SOS2/ZBTB24/PSEN1/CHD2/PRKDC/METTL3/ZBTB1/REST/PCID2/DHX36/ITCH/SOS1	14
BP	GO:1905818	regulation of chromosome separation	10/730	77/18986	0.12987012987013	3.37769080234834	4.18052068580246	0.000710671670965365	0.0126102903475947	0.0111550226541736	NCAPD3/APC/CDC23/CSNK2A1/FBXO5/ZNF207/PCID2/SMC4/CUL3/TPR	10
BP	GO:0034644	cellular response to UV	11/730	91/18986	0.120879120879121	3.14385066987807	4.09926218754526	0.00072580644674477	0.0128192203441264	0.0113398414632736	INO80/ATR/METTL3/SIRT1/ZBTB1/YY1/USP28/MAPK14/DHX36/TAF1/USP47	11
BP	GO:1901988	negative regulation of cell cycle phase transition	23/730	287/18986	0.0801393728222996	2.08428237315641	3.70116181135935	0.00075919652422648	0.0133471647001107	0.0118068593580892	HINFP/APC/CLOCK/UIMC1/FBXO5/TAOK1/WAC/PRKDC/MRE11/CDC5L/ATR/GIGYF2/MSH2/TTI1/USP28/ZNF207/PPP2R5C/MAPK14/PCID2/TOPBP1/TPR/DNA2/USP47	23
BP	GO:0008334	histone mRNA metabolic process	5/730	20/18986	0.25	6.50205479452055	4.92284263440803	0.000793988867515291	0.013809176635666	0.0122155536439112	EXOSC10/CPSF2/NCBP1/MTPAP/DCP2	5
BP	GO:0046827	positive regulation of protein export from nucleus	5/730	20/18986	0.25	6.50205479452055	4.92284263440803	0.000793988867515291	0.013809176635666	0.0122155536439112	XPO4/CTDSPL2/PPM1A/GSK3B/TPR	5
BP	GO:1902369	negative regulation of RNA catabolic process	11/730	92/18986	0.119565217391304	3.10967837998809	4.05613244576543	0.000796335218832638	0.013809176635666	0.0122155536439112	NRDE2/SECISBP2/HNRNPU/THRAP3/DHX9/TENT4A/LARP4B/MAPK14/IREB2/SYNCRIP/DHX36	11
BP	GO:0140718	facultative heterochromatin formation	4/730	12/18986	0.333333333333333	8.66940639269406	5.3141871301015	0.00083801761525522	0.0143364896959581	0.0126820130965694	SMARCA5/KDM5A/SIRT1/JARID2	4
BP	GO:1900152	negative regulation of nuclear-transcribed mRNA catabolic process, deadenylation-dependent decay	4/730	12/18986	0.333333333333333	8.66940639269406	5.3141871301015	0.00083801761525522	0.0143364896959581	0.0126820130965694	HNRNPU/DHX9/TENT4A/SYNCRIP	4
BP	GO:1905456	regulation of lymphoid progenitor cell differentiation	4/730	12/18986	0.333333333333333	8.66940639269406	5.3141871301015	0.00083801761525522	0.0143364896959581	0.0126820130965694	SOS2/ZBTB1/PCID2/SOS1	4
BP	GO:0045786	negative regulation of cell cycle	30/730	419/18986	0.0715990453460621	1.86216366430183	3.56853348025336	0.000857044042880867	0.0145965313553148	0.0129120451197183	SMARCA5/BAZ1B/WAPL/MTBP/HINFP/RBM14/APC/CLOCK/UIMC1/FBXO5/TAOK1/WAC/PRKDC/MRE11/CDC5L/ATR/GIGYF2/MSH2/SIRT1/LATS1/TTI1/USP28/ZNF207/PPP2R5C/MAPK14/PCID2/TOPBP1/TPR/DNA2/USP47	30
BP	GO:0019827	stem cell population maintenance	17/730	186/18986	0.0913978494623656	2.37709530122257	3.77403098284843	0.000863497343632586	0.014641077182037	0.0129514502160752	CNOT2/SMARCC1/BRAF/TUT4/RIF1/RBBP4/PHF10/RAF1/DDX6/METTL3/SETD6/MTF2/REST/NIPBL/YAP1/MED17/ARID4A	17
BP	GO:0051053	negative regulation of DNA metabolic process	14/730	138/18986	0.101449275362319	2.6385149890808	3.86296917410718	0.000879859390723602	0.0148524936973918	0.0131384685918019	EXOSC10/WAPL/PDS5A/SMCHD1/CSNK2A1/FBXO5/HNRNPU/RIF1/MRE11/POLQ/ATR/MSH2/DCP2/ZRANB3	14
BP	GO:0090068	positive regulation of cell cycle process	22/730	274/18986	0.0802919708029197	2.08825117488251	3.62834219175211	0.000955097104624207	0.0160515218244112	0.014199125051821	INO80/NCAPD3/STIL/MTBP/KLHL18/DDX3X/CDC23/FBXO5/HNRNPU/PHIP/RAD18/ADAM17/UBXN2B/CEP295/PKN2/PCID2/SMC4/ANKRD17/CUL3/TPR/ATAD5/SASS6	22
BP	GO:1902373	negative regulation of mRNA catabolic process	10/730	80/18986	0.125	3.25102739726027	4.03450134708888	0.000962205351191286	0.0161000588368191	0.0142420607383161	NRDE2/SECISBP2/HNRNPU/THRAP3/DHX9/TENT4A/LARP4B/MAPK14/IREB2/SYNCRIP	10
BP	GO:0000578	embryonic axis specification	7/730	42/18986	0.166666666666667	4.33470319634703	4.32623300001328	0.00100621253643052	0.016705135801361	0.0147773098928505	TASOR/STIL/FRS2/EPB41L5/SMAD2/SMAD4/C2CD3	7
BP	GO:0016556	mRNA modification	5/730	21/18986	0.238095238095238	6.19243313763862	4.76066973568502	0.00100940760098709	0.016705135801361	0.0147773098928505	VIRMA/METTL4/METTL3/WTAP/SYNCRIP	5
BP	GO:0032388	positive regulation of intracellular transport	14/730	140/18986	0.1	2.60082191780822	3.80155574775674	0.00101341989580571	0.016705135801361	0.0147773098928505	NRDE2/XPO4/UBR5/PSEN1/CTDSPL2/DHX9/PPM1A/PCNT/GSK3B/MAPK14/CPSF6/MTMR2/TPR/ICE1	14
BP	GO:0051123	RNA polymerase II preinitiation complex assembly	9/730	67/18986	0.134328358208955	3.49364138213044	4.08870922843366	0.0010158824392964	0.016705135801361	0.0147773098928505	MED23/TAF2/MED20/GTF2A1/CAND1/TAF4/MED17/TAF1/TBP	9
BP	GO:0070897	transcription preinitiation complex assembly	10/730	81/18986	0.123456790123457	3.21089125655336	3.98736018537732	0.00106068700352471	0.017367042568441	0.0153628305096011	MED23/TAF2/MED20/GTF2A1/CAND1/TAF4/MED17/BDP1/TAF1/TBP	10
BP	GO:0010586	miRNA metabolic process	12/730	110/18986	0.109090909090909	2.8372602739726	3.86434560359961	0.00106877063195007	0.0174246152174766	0.0154137590914617	AGO4/TUT4/RC3H2/DROSHA/DDX17/DICER1/YY1/REST/POU2F1/MRTFB/AGO2/SMAD4	12
BP	GO:0031647	regulation of protein stability	28/730	387/18986	0.0723514211886305	1.88173162011964	3.50437858745343	0.00107437321508566	0.0174414204917098	0.0154286249834922	USP37/USP33/USP34/USP48/PRKRA/CSNK2A1/USP24/TRIM44/PRKDC/USP30/OTUD3/SIRT1/UBR4/NAA30/TTI1/NAA16/BAG5/USP28/ZNF207/TSC1/CUL3/ATF7IP/MTOR/CREB1/USP42/TAF1/USP47/DDI2	28
BP	GO:0098727	maintenance of cell number	17/730	190/18986	0.0894736842105263	2.32705118961788	3.67617075005405	0.00109367696114174	0.017679566130321	0.0156392878564694	CNOT2/SMARCC1/BRAF/TUT4/RIF1/RBBP4/PHF10/RAF1/DDX6/METTL3/SETD6/MTF2/REST/NIPBL/YAP1/MED17/ARID4A	17
BP	GO:0034502	protein localization to chromosome	13/730	126/18986	0.103174603174603	2.68338769297673	3.7910760222777	0.00113573187374924	0.0182819286850353	0.0161721358527207	WAPL/TASOR/MTBP/MCM9/SETD2/ATR/MSH2/SPIDR/NIPBL/TOPBP1/JARID2/CTCF/MMS22L	13
BP	GO:2000045	regulation of G1/S transition of mitotic cell cycle	17/730	191/18986	0.0890052356020942	2.31486767553611	3.65209011144515	0.00115874655394423	0.0184803543148593	0.0163476625325071	SMARCC1/INO80/STIL/MTBP/PBRM1/APC/DDX3X/PHF10/WAC/PRKDC/ARID2/GIGYF2/ADAM17/ARID1B/PPP2R5C/ANKRD17/SASS6	17
BP	GO:0002714	positive regulation of B cell mediated immunity	7/730	43/18986	0.162790697674419	4.23389614526919	4.24521640760704	0.00116259109713401	0.0184803543148593	0.0163476625325071	RIF1/MSH2/PAXIP1/KMT5B/PMS2/NSD2/ATAD5	7
BP	GO:0002891	positive regulation of immunoglobulin mediated immune response	7/730	43/18986	0.162790697674419	4.23389614526919	4.24521640760704	0.00116259109713401	0.0184803543148593	0.0163476625325071	RIF1/MSH2/PAXIP1/KMT5B/PMS2/NSD2/ATAD5	7
BP	GO:0060623	regulation of chromosome condensation	4/730	13/18986	0.307692307692308	8.00252897787144	5.05036195518825	0.00117381890956686	0.0185814072199069	0.0164370536102701	SMARCA5/BAZ1B/NCAPD3/SMC4	4
BP	GO:0018205	peptidyl-lysine modification	14/730	143/18986	0.0979020979020979	2.54625922023182	3.71141239856039	0.0012454562237219	0.019633948320244	0.0173681281133206	UHRF2/SETD2/VIPAS39/PIAS2/ESCO1/SIRT1/SETD6/DIP2B/SENP1/TOPORS/RWDD3/ZNF451/NFATC2IP/SENP6	14
BP	GO:0046605	regulation of centrosome cycle	8/730	56/18986	0.142857142857143	3.71545988258317	4.06935909081781	0.00127566942307844	0.0200274849754908	0.0177162493844032	ALMS1/STIL/RBM14/CEP76/XPO1/CEP295/SIRT1/SASS6	8
BP	GO:1903320	regulation of protein modification by small protein conjugation or removal	20/730	248/18986	0.0806451612903226	2.0974370304905	3.47862609691032	0.00151285399873279	0.0236538442834656	0.0209241152715157	MTBP/DCUN1D4/TRAF6/MYCBP2/DDX3X/FBXO5/TRIM44/PSEN1/SKP2/PAXIP1/GSK3B/BAG5/WDR48/FANCM/RWDD3/PRMT3/CUL3/ITCH/UBE2V1/TAF1	20
BP	GO:0034504	protein localization to nucleus	24/730	321/18986	0.0747663551401869	1.94453975163231	3.41289303102419	0.00153451636785059	0.0238946120136735	0.021137097638363	SUPT7L/TNPO1/NUP155/KPNA1/NUP153/NUP54/SUN1/NUP98/HNRNPU/UBR5/PIKFYVE/PSEN1/XPO1/LATS1/GSK3B/RPAIN/KPNA4/MAPK14/NUP107/TOPORS/YAP1/NUP58/TPR/MTOR	24
BP	GO:0140861	DNA repair-dependent chromatin remodeling	5/730	23/18986	0.217391304347826	5.65396069088743	4.46577690594895	0.0015661882974166	0.0242886518481477	0.0214856640201866	TRRAP/UIMC1/UBR5/PARP2/SIRT1	5
BP	GO:0031110	regulation of microtubule polymerization or depolymerization	11/730	100/18986	0.11	2.86090410958904	3.73093703336688	0.00159154849832283	0.0245153187122226	0.0216861728057903	CAMSAP1/CLASP2/DYRK1A/APC/AKAP9/TAOK1/HAUS3/CLASP1/HAUS6/ATXN7/CKAP5	11
BP	GO:0060816	random inactivation of X chromosome	4/730	14/18986	0.285714285714286	7.43091976516634	4.81331703868534	0.00159365636713793	0.0245153187122226	0.0216861728057903	SPEN/RLIM/HNRNPU/JARID2	4
BP	GO:0072698	protein localization to microtubule cytoskeleton	8/730	58/18986	0.137931034482759	3.5873405762872	3.9462005233781	0.0016094108621213	0.0246582427268785	0.0218126029336752	STIL/APC/HNRNPU/UBXN2B/GSK3B/CEP192/KIAA0753/C2CD3	8
BP	GO:0032434	regulation of proteasomal ubiquitin-dependent protein catabolic process	13/730	131/18986	0.099236641221374	2.5809683153822	3.63085966031546	0.00162247588610929	0.0247589820220278	0.0219017165931216	SMARCC1/PHF20L1/CSNK2A1/SOCS4/PSEN1/WAC/ZYG11B/XPO1/SIRT1/GSK3B/BAG5/HECTD1/TAF1	13
BP	GO:0006446	regulation of translational initiation	10/730	86/18986	0.116279069767442	3.02421153233514	3.76216757097972	0.00168448771131165	0.025586984415577	0.0226341648717224	DDX3X/EIF4G3/GIGYF2/METTL3/NCBP1/EIF5/ALKBH1/AGO2/TPR/MTOR	10
BP	GO:0090169	regulation of spindle assembly	6/730	34/18986	0.176470588235294	4.58968573730862	4.18921144549441	0.00169459716485276	0.025586984415577	0.0226341648717224	STIL/HNRNPU/CEP97/TPR/SENP6/SASS6	6
BP	GO:0006661	phosphatidylinositol biosynthetic process	12/730	116/18986	0.103448275862069	2.6905054322154	3.6519391491701	0.00169685637146553	0.025586984415577	0.0226341648717224	SACM1L/SMG1/PIK3C3/PIK3R4/PIKFYVE/FIG4/PIK3C2A/ATG14/MTMR2/INPP4A/PIP5K1A/OCRL	12
BP	GO:2001251	negative regulation of chromosome organization	11/730	101/18986	0.108910891089109	2.83257832632578	3.69256930710828	0.00172551356906579	0.0259166703385275	0.0229258039884995	EXOSC10/SMARCA5/BAZ1B/WAPL/APC/FBXO5/HNRNPU/ZNF207/PCID2/DCP2/TPR	11
BP	GO:0009416	response to light stimulus	24/730	326/18986	0.0736196319018405	1.9147155223128	3.33121717162666	0.00188459615101237	0.0281950365337733	0.0249412394639656	INO80/BRAF/CLOCK/ATR/MSH2/METTL3/REV1/SIRT1/UBE4B/MAP3K4/ZBTB1/YY1/RPAIN/USP28/ERCC3/MAPK14/CCDC66/MAPK8/ZRANB3/DHX36/KMT2A/MAP4K3/TAF1/USP47	24
BP	GO:0002320	lymphoid progenitor cell differentiation	5/730	24/18986	0.208333333333333	5.41837899543379	4.3310224271201	0.00191644905468297	0.0284651496725285	0.025180180685694	SOS2/PRKDC/ZBTB1/PCID2/SOS1	5
BP	GO:1901873	regulation of post-translational protein modification	20/730	253/18986	0.0790513833992095	2.05598570577725	3.38125987451712	0.00191757364766444	0.0284651496725285	0.025180180685694	MTBP/DCUN1D4/TRAF6/MYCBP2/DDX3X/FBXO5/TRIM44/PSEN1/SKP2/PAXIP1/GSK3B/BAG5/WDR48/FANCM/RWDD3/PRMT3/CUL3/ITCH/UBE2V1/TAF1	20
BP	GO:0051865	protein autoubiquitination	9/730	74/18986	0.121621621621622	3.16316179192892	3.72820728623407	0.00207007816186675	0.0306098766958203	0.0270773993755397	CBL/CNOT4/LTN1/UHRF2/TRAF6/RAD18/CUL3/ITCH/TAF1	9
BP	GO:0033157	regulation of intracellular protein transport	14/730	151/18986	0.0927152317880795	2.41135806949106	3.48182379799838	0.00209029119974727	0.0306881433277116	0.0271466337886855	XPO4/NUP54/UBE2G2/UBR5/PSEN1/CTDSPL2/XPO1/PPM1A/PCNT/GSK3B/MAPK14/NUP58/TPR/ICE1	14
BP	GO:0048302	regulation of isotype switching to IgG isotypes	4/730	15/18986	0.266666666666667	6.93552511415525	4.59857825815807	0.00210754745789264	0.0306881433277116	0.0271466337886855	MSH2/PAXIP1/PMS2/ATAD5	4
BP	GO:0060211	regulation of nuclear-transcribed mRNA poly(A) tail shortening	4/730	15/18986	0.266666666666667	6.93552511415525	4.59857825815807	0.00210754745789264	0.0306881433277116	0.0271466337886855	TNRC6A/TENT4A/TNRC6B/AGO2	4
BP	GO:1904507	positive regulation of telomere maintenance in response to DNA damage	4/730	15/18986	0.266666666666667	6.93552511415525	4.59857825815807	0.00210754745789264	0.0306881433277116	0.0271466337886855	NFRKB/INO80/ACTR8/YY1	4
BP	GO:0071478	cellular response to radiation	16/730	185/18986	0.0864864864864865	2.24935949648278	3.41465419617002	0.00214539425774145	0.0311204528261736	0.0275290533933124	INO80/CLOCK/ATR/SPIDR/METTL3/SIRT1/ZBTB1/YY1/USP28/MAPK14/NIPBL/YAP1/DHX36/FIGNL1/TAF1/USP47	16
BP	GO:1902806	regulation of cell cycle G1/S phase transition	18/730	220/18986	0.0818181818181818	2.12794520547945	3.36494061568071	0.00217440406339317	0.0314217859918369	0.0277956117513497	SMARCC1/INO80/STIL/MTBP/PBRM1/APC/DDX3X/PHF10/WAC/PRKDC/ARID2/GIGYF2/ADAM17/ARID1B/PPP2R5C/ANKRD17/TAF1/SASS6	18
BP	GO:0009791	post-embryonic development	10/730	89/18986	0.112359550561798	2.92227181776204	3.63477295434545	0.00218299596689356	0.0314269042026375	0.0278001393043128	ASH1L/RC3H2/PSEN1/GIGYF2/IREB2/SMAD2/ZFX/KMT2A/AGO2/MTOR	10
BP	GO:0007093	mitotic cell cycle checkpoint signaling	14/730	152/18986	0.0921052631578947	2.39549387166546	3.45415929353241	0.00222318937240076	0.0318852159989056	0.0282055604587132	APC/UIMC1/TAOK1/WAC/PRKDC/MRE11/ATR/GIGYF2/MSH2/ZNF207/PPP2R5C/PCID2/TOPBP1/TPR	14
BP	GO:0071168	protein localization to chromatin	8/730	61/18986	0.131147540983607	3.41091399056816	3.77131325796993	0.00223562888158202	0.0319435362667992	0.028257150381833	WAPL/TASOR/MCM9/SETD2/MSH2/NIPBL/JARID2/MMS22L	8
BP	GO:0090224	regulation of spindle organization	7/730	48/18986	0.145833333333333	3.79286529680365	3.8740700522155	0.0022505820064502	0.0320372028156996	0.0283400075124876	STIL/HNRNPU/CEP97/TPR/BORA/SENP6/SASS6	7
BP	GO:0032206	positive regulation of telomere maintenance	9/730	75/18986	0.12	3.12098630136986	3.68023172867863	0.00227391948985077	0.0321296401991877	0.0284217773273356	NFRKB/INO80/ACTR8/MAPKAPK5/MRE11/ATR/MAP3K4/YY1/DHX36	9
BP	GO:0071479	cellular response to ionizing radiation	9/730	75/18986	0.12	3.12098630136986	3.68023172867863	0.00227391948985077	0.0321296401991877	0.0284217773273356	INO80/CLOCK/ATR/SPIDR/SIRT1/MAPK14/NIPBL/YAP1/FIGNL1	9
BP	GO:0046825	regulation of protein export from nucleus	6/730	36/18986	0.166666666666667	4.33470319634703	4.0046793309473	0.00229958539523859	0.0321352318052572	0.0284267236442449	XPO4/CTDSPL2/XPO1/PPM1A/GSK3B/TPR	6
BP	GO:0048026	positive regulation of mRNA splicing, via spliceosome	6/730	36/18986	0.166666666666667	4.33470319634703	4.0046793309473	0.00229958539523859	0.0321352318052572	0.0284267236442449	EXOSC10/TRA2B/NUP98/THRAP3/NCBP1/RBMX	6
BP	GO:2000765	regulation of cytoplasmic translation	6/730	36/18986	0.166666666666667	4.33470319634703	4.0046793309473	0.00229958539523859	0.0321352318052572	0.0284267236442449	HNRNPU/DHX9/METTL3/SYNCRIP/DHX36/MTOR	6
BP	GO:0032984	protein-containing complex disassembly	20/730	258/18986	0.0775193798449612	2.01614102155676	3.28610967498112	0.00241044382076833	0.0335614714460992	0.0296883706852988	NAPB/SMARCC1/TMEM39A/CLASP2/SUPT16H/PIK3C3/APC/SCAF4/PIK3R4/TAOK1/ARID2/CLASP1/EPG5/SETX/GSK3B/SCAF8/ATG14/ATAD2B/ATXN7/CKAP5	20
BP	GO:0031396	regulation of protein ubiquitination	17/730	205/18986	0.0829268292682927	2.15677915135316	3.32990577152533	0.00247474607702905	0.0343096230968184	0.0303501832512658	MTBP/TRAF6/MYCBP2/DDX3X/FBXO5/TRIM44/PSEN1/SKP2/PAXIP1/GSK3B/BAG5/WDR48/FANCM/PRMT3/CUL3/UBE2V1/TAF1	17
BP	GO:0140719	constitutive heterochromatin formation	8/730	62/18986	0.129032258064516	3.3558992487848	3.71543789254116	0.00248216408249591	0.0343096230968184	0.0303501832512658	SMARCA5/TASOR/DYRK1A/RIF1/SIRT1/KMT2A/ATF7IP/CTCF	8
BP	GO:0090307	mitotic spindle assembly	9/730	76/18986	0.118421052631579	3.07992069214131	3.63305292461864	0.00249340047714807	0.0343405155968226	0.0303775106583192	CLASP2/HNRNPU/CEP97/CLASP1/STAG1/ZNF207/CEP192/KIF15/TPR	9
BP	GO:0010770	positive regulation of cell morphogenesis	6/730	37/18986	0.162162162162162	4.21754905590522	3.91738998269038	0.00265688685888418	0.0363298328553518	0.0321372543655261	STAU2/PRKDC/PAFAH1B1/CAPRIN1/SS18L1/DHX36	6
BP	GO:0022616	DNA strand elongation	6/730	37/18986	0.162162162162162	4.21754905590522	3.91738998269038	0.00265688685888418	0.0363298328553518	0.0321372543655261	NFRKB/INO80/ACTR8/MRE11/YY1/DNA2	6
BP	GO:0030242	autophagy of peroxisome	4/730	16/18986	0.25	6.50205479452055	4.40266006500642	0.00272532873924444	0.0366096096486533	0.0323847440252693	ATG2B/PIK3C3/PIK3R4/USP30	4
BP	GO:0048291	isotype switching to IgG isotypes	4/730	16/18986	0.25	6.50205479452055	4.40266006500642	0.00272532873924444	0.0366096096486533	0.0323847440252693	MSH2/PAXIP1/PMS2/ATAD5	4
BP	GO:1900034	regulation of cellular response to heat	4/730	16/18986	0.25	6.50205479452055	4.40266006500642	0.00272532873924444	0.0366096096486533	0.0323847440252693	ATR/SIRT1/GSK3B/MTOR	4
BP	GO:1901985	positive regulation of protein acetylation	4/730	16/18986	0.25	6.50205479452055	4.40266006500642	0.00272532873924444	0.0366096096486533	0.0323847440252693	DDX3X/TAOK1/CEP295/DIP2B	4
BP	GO:2000767	positive regulation of cytoplasmic translation	4/730	16/18986	0.25	6.50205479452055	4.40266006500642	0.00272532873924444	0.0366096096486533	0.0323847440252693	HNRNPU/DHX9/SYNCRIP/DHX36	4
BP	GO:0002377	immunoglobulin production	11/730	107/18986	0.102803738317757	2.67374215849443	3.4718013541915	0.00273568405041701	0.036619770709968	0.0323937324677264	TRAF6/RIF1/PRKDC/POLQ/MSH2/PAXIP1/KMT5B/YY1/PMS2/NSD2/ATAD5	11
BP	GO:0009451	RNA modification	15/730	173/18986	0.0867052023121387	2.25504790561406	3.31602842282709	0.00283999465270231	0.0378831454547529	0.0335113097407568	VIRMA/METTL4/TYW5/TRMT5/ELP1/TGS1/RNMT/MTO1/METTL3/THUMPD3/WTAP/TYW1/SYNCRIP/ALKBH1/QTRT2	15
BP	GO:0034728	nucleosome organization	13/730	140/18986	0.0928571428571429	2.41504892367906	3.36039087754019	0.00293019429300998	0.0389501436509863	0.0344551729447643	SMARCC1/SMARCA5/KAT6A/KAT6B/SART3/SUPT16H/SETD2/CHD2/RBBP4/ARID2/RSF1/HP1BP3/ATAD2B	13
BP	GO:0000966	RNA 5'-end processing	6/730	38/18986	0.157894736842105	4.10656092285508	3.83313312446656	0.00305423188611653	0.0404579675192172	0.0357889891333684	PRORP/TGS1/NCBP3/RNMT/CMTR1/NCBP1	6
BP	GO:0000910	cytokinesis	16/730	192/18986	0.0833333333333333	2.16735159817352	3.25092239722644	0.00311458590255637	0.041114689336514	0.0363699231600645	PRPF40A/RASA1/EXOC6B/PIK3C3/APC/SETD2/PIK3R4/ROCK1/ZFYVE26/KIF13A/PKN2/SON/CUL3/BIRC6/EXOC5/ORC4	16
BP	GO:0035264	multicellular organism growth	14/730	158/18986	0.0886075949367089	2.30452574995665	3.29263069081257	0.00317518311374062	0.0417700813066224	0.0369496808081758	STIL/VPS13B/RC3H2/GIGYF2/RBBP6/MBD5/PALB2/NIPBL/ZFX/WDR48/WDR11/MTOR/CREB1/SOS1	14
BP	GO:0006346	DNA methylation-dependent heterochromatin formation	7/730	51/18986	0.137254901960784	3.56975557346226	3.67458389472591	0.00320462331483209	0.0420125015329362	0.0371641249678122	SMARCA5/TASOR/DYRK1A/SIRT1/KMT2A/ATF7IP/CTCF	7
BP	GO:0006515	protein quality control for misfolded or incompletely synthesized proteins	5/730	27/18986	0.185185185185185	4.81633688483003	3.96811994218892	0.00330960853027604	0.0429461106904867	0.0379899926532939	UBR5/ZYG11B/UBR4/CUL3/ATXN3	5
BP	GO:0046856	phosphatidylinositol dephosphorylation	5/730	27/18986	0.185185185185185	4.81633688483003	3.96811994218892	0.00330960853027604	0.0429461106904867	0.0379899926532939	SACM1L/FIG4/INPP5B/MTMR12/MTMR2	5
BP	GO:0071108	protein K48-linked deubiquitination	5/730	27/18986	0.185185185185185	4.81633688483003	3.96811994218892	0.00330960853027604	0.0429461106904867	0.0379899926532939	USP37/USP33/USP34/OTUD3/ATXN3	5
BP	GO:0031113	regulation of microtubule polymerization	8/730	65/18986	0.123076923076923	3.20101159114858	3.55443750209002	0.00335110108473545	0.0433371208076805	0.0383358789568666	CAMSAP1/CLASP2/DYRK1A/AKAP9/HAUS3/CLASP1/HAUS6/CKAP5	8
BP	GO:0060382	regulation of DNA strand elongation	4/730	17/18986	0.235294117647059	6.11958098307816	4.22280062220615	0.00345657575741771	0.044400122944608	0.039276207259547	NFRKB/INO80/ACTR8/YY1	4
BP	GO:0090308	regulation of DNA methylation-dependent heterochromatin formation	4/730	17/18986	0.235294117647059	6.11958098307816	4.22280062220615	0.00345657575741771	0.044400122944608	0.039276207259547	TASOR/DYRK1A/KMT2A/ATF7IP	4
BP	GO:0070979	protein K11-linked ubiquitination	6/730	39/18986	0.153846153846154	4.00126448893572	3.75171865607298	0.00349429783934533	0.0447340478426256	0.0395715961601594	AREL1/CDC23/UBR5/ANAPC1/UBR4/CUL5	6
BP	GO:0090316	positive regulation of intracellular protein transport	10/730	95/18986	0.105263157894737	2.73770728190339	3.39527430617757	0.0035340648410863	0.0450918306646965	0.0398880897043573	XPO4/UBR5/PSEN1/CTDSPL2/PPM1A/PCNT/GSK3B/MAPK14/TPR/ICE1	10
BP	GO:0044380	protein localization to cytoskeleton	8/730	66/18986	0.121212121212121	3.15251141552511	3.50284388714727	0.00368782205301772	0.0468968037742087	0.0414847631648239	STIL/APC/HNRNPU/UBXN2B/GSK3B/CEP192/KIAA0753/C2CD3	8
BP	GO:2000819	regulation of nucleotide-excision repair	5/730	28/18986	0.178571428571429	4.64432485322896	3.85890206071639	0.00390356086973713	0.0494753645117846	0.0437657497757554	SMARCC1/PBRM1/PHF10/ARID2/ARID1B	5
BP	GO:0045787	positive regulation of cell cycle	25/730	365/18986	0.0684931506849315	1.78138487521111	3.01421238548852	0.00399119595798795	0.0504185847010729	0.0446001193492832	INO80/NCAPD3/STIL/MTBP/LRP6/KLHL18/DDX3X/CDC23/FBXO5/HNRNPU/PHIP/RAD18/ADAM17/UBXN2B/CEP295/PAFAH1B1/MAP3K7/PKN2/PCID2/SMC4/ANKRD17/CUL3/TPR/ATAD5/SASS6	25
BP	GO:0032922	circadian regulation of gene expression	8/730	67/18986	0.119402985074627	3.10545900633817	3.45222441807124	0.0040501189497935	0.0509940719256178	0.0451091935141149	KDM2A/MYCBP2/CLOCK/HNRNPU/KDM5A/SIRT1/NCOA2/KMT2A	8
BP	GO:0071218	cellular response to misfolded protein	4/730	18/18986	0.222222222222222	5.77960426179604	4.05677890301875	0.00431053435525441	0.0540943702805775	0.047851707558676	UBR5/UBR4/CUL3/ATXN3	4
BP	GO:0016925	protein sumoylation	8/730	68/18986	0.117647058823529	3.05979049153908	3.40254448629156	0.00443924453276312	0.0555269439098076	0.0491189576256724	UHRF2/PIAS2/SENP1/TOPORS/RWDD3/ZNF451/NFATC2IP/SENP6	8
CC	GO:0016607	nuclear speck	58/748	416/19960	0.139423076923077	3.72043397778692	11.0639964521882	4.20997260332943e-18	1.9744771509615e-15	1.55104253806874e-15	MAML1/VIRMA/NRDE2/PRPF40A/SRSF10/KAT6A/ZC3H14/FAM76B/SART3/PPP4R3A/THOC2/YLPM1/CBLL1/DYRK1A/S100PBP/NCBP3/RBM14/RBM39/CDK13/DDX39B/HNRNPU/SRSF7/PIAS2/SRRM1/WAC/ZNF638/SRSF4/THRAP3/SFPQ/CDK12/HP1BP3/SRSF11/CDC5L/DDX17/PNN/RBBP6/SRSF6/METTL3/ACIN1/CDC40/RBM25/YTHDC1/SON/WTAP/MAPK14/PALB2/CPSF6/HECTD1/TOPORS/TCERG1/SMC4/PIP5K1A/DHX36/DHX15/DDX46/PPP1R8/GATAD2B/SF3B1	58
CC	GO:0098687	chromosomal region	55/748	404/19960	0.136138613861386	3.63278974956319	10.5487438260409	9.34987331569294e-17	2.19254529253e-14	1.72234508446975e-14	SMARCC1/PPP1R12A/SMARCA5/BAZ1B/ORC3/WAPL/CLASP2/NCAPD3/MTBP/PDS5A/PDS5B/THOC2/SMCHD1/PBRM1/UHRF2/SUN1/APC/NUP98/HNRNPU/RIF1/PSEN1/RBBP4/PHF10/PRKDC/MRE11/SUV39H2/ORC2/MIS18BP1/ARID2/XPO1/ATR/MSH2/CLASP1/NUP160/CENPI/STAG1/KMT5B/PAFAH1B1/KANSL1/SETX/CENPP/SS18L1/CENPC/ZNF207/PPP2R5C/NUP107/SMC4/DHX36/POLR2B/TPR/DNA2/CTCF/CKAP5/GATAD2B/ORC4	55
CC	GO:0031248	protein acetyltransferase complex	26/748	105/19960	0.247619047619048	6.60758848994143	11.3676250012085	9.82696699244376e-15	1.47346185642126e-12	1.15747200033092e-12	SUPT7L/YEATS2/KANSL2/KAT6A/KAT6B/PHF20L1/SUPT20H/ZZZ3/TAF2/TRRAP/BRD8/EPC2/MSL2/KANSL1/MAP3K7/NAA30/NAA16/JADE3/NAA35/TAF4/PHF20/EPC1/ATXN7/NAA25/KANSL3/MBTD1	26
CC	GO:1902493	acetyltransferase complex	26/748	106/19960	0.245283018867925	6.54525274947029	11.2949462543857	1.25668388607357e-14	1.47346185642126e-12	1.15747200033092e-12	SUPT7L/YEATS2/KANSL2/KAT6A/KAT6B/PHF20L1/SUPT20H/ZZZ3/TAF2/TRRAP/BRD8/EPC2/MSL2/KANSL1/MAP3K7/NAA30/NAA16/JADE3/NAA35/TAF4/PHF20/EPC1/ATXN7/NAA25/KANSL3/MBTD1	26
CC	GO:0034708	methyltransferase complex	25/748	103/19960	0.242718446601942	6.4768184414101	10.9957292509515	5.28530268694668e-14	4.95761392035599e-12	3.89443355880282e-12	VIRMA/AEBP2/PRDM4/METTL4/EED/CBLL1/MGA/RBBP4/CHD8/NCOA6/RNMT/PAXIP1/METTL3/SIRT1/KANSL1/MTF2/WTAP/TAF4/PHF20/JARID2/KMT2A/TEX10/KDM6A/TAF1/BOD1L1	25
CC	GO:0000775	chromosome, centromeric region	39/748	262/19960	0.148854961832061	3.97211903498388	9.55519770287648	1.72106277824712e-13	1.3452974049965e-11	1.05679293401139e-11	SMARCC1/PPP1R12A/SMARCA5/BAZ1B/WAPL/CLASP2/NCAPD3/MTBP/PDS5A/PDS5B/PBRM1/UHRF2/APC/NUP98/HNRNPU/PSEN1/PHF10/SUV39H2/ORC2/MIS18BP1/ARID2/XPO1/CLASP1/NUP160/CENPI/STAG1/KMT5B/PAFAH1B1/KANSL1/CENPP/SS18L1/CENPC/ZNF207/PPP2R5C/NUP107/SMC4/TPR/CTCF/CKAP5	39
CC	GO:0000123	histone acetyltransferase complex	22/748	95/19960	0.231578947368421	6.17956656346749	9.98492565568308	4.80905806648242e-12	3.22206890454322e-10	2.53108319288548e-10	SUPT7L/YEATS2/KANSL2/KAT6A/KAT6B/PHF20L1/SUPT20H/ZZZ3/TAF2/TRRAP/BRD8/EPC2/MSL2/KANSL1/MAP3K7/JADE3/TAF4/PHF20/EPC1/ATXN7/KANSL3/MBTD1	22
CC	GO:0035097	histone methyltransferase complex	19/748	70/19960	0.271428571428571	7.24293353705118	10.3241484093079	6.68951385486747e-12	3.92172749741606e-10	3.08069717000476e-10	AEBP2/PRDM4/EED/MGA/RBBP4/CHD8/NCOA6/PAXIP1/SIRT1/KANSL1/MTF2/TAF4/PHF20/JARID2/KMT2A/TEX10/KDM6A/TAF1/BOD1L1	19
CC	GO:0000228	nuclear chromosome	33/748	236/19960	0.139830508474576	3.73130608175474	8.32842300938809	7.1233276682524e-11	3.71204519601153e-09	2.91598208641911e-09	SMARCA5/BAZ1B/ORC3/NFRKB/INO80/SETD5/NCAPD3/SMCHD1/WDHD1/PBRM1/TRRAP/ACTR8/BRD8/CSNK2A1/HNRNPU/RBBP4/DHX9/ORC2/CDC5L/SPIDR/SETX/YY1/SMARCAD1/AGO3/CPSF6/SMC4/TOPBP1/ZRANB3/FIGNL1/MMS22L/ARID4A/MLH3/ORC4	33
CC	GO:0070603	SWI/SNF superfamily-type complex	20/748	94/19960	0.212765957446809	5.67755148481056	8.96935444775337	2.30539370025449e-10	1.08122964541936e-08	8.4935557377797e-09	SMARCC1/SMARCA5/BAZ1B/NFRKB/INO80/PBRM1/TRRAP/ACTR8/BRD8/RBBP4/PHF10/HMGXB4/ARID2/RSF1/ARID1B/BPTF/YY1/SS18L1/GATAD2B/SF3B1	20
CC	GO:0000793	condensed chromosome	35/748	284/19960	0.123239436619718	3.28858175792724	7.66462822298332	6.44327489936159e-10	2.74717811618235e-08	2.15803465528857e-08	SMARCC1/PPP1R12A/SMARCA5/BAZ1B/CLASP2/NCAPD3/MTBP/PBRM1/APC/NUP98/HNRNPU/RIF1/PSEN1/PHF10/ORC2/ARID2/XPO1/CLASP1/NUP160/CENPI/KMT5B/PAFAH1B1/KANSL1/CENPP/SS18L1/CENPC/AGO3/ZNF207/NUP107/SMC4/TOPBP1/TPR/CTCF/CKAP5/MLH3	35
CC	GO:0000779	condensed chromosome, centromeric region	27/748	185/19960	0.145945945945946	3.89449342390519	7.8043023161685	1.47048372581204e-09	5.74714056171538e-08	4.51464301784398e-08	SMARCC1/PPP1R12A/CLASP2/NCAPD3/MTBP/PBRM1/APC/NUP98/HNRNPU/PSEN1/PHF10/ORC2/ARID2/XPO1/CLASP1/NUP160/CENPI/KMT5B/PAFAH1B1/KANSL1/CENPP/SS18L1/CENPC/ZNF207/NUP107/TPR/CKAP5	27
CC	GO:0000776	kinetochore	25/748	173/19960	0.144508670520231	3.85614045933665	7.44468857415734	7.30819464547464e-09	2.63084701899447e-07	2.06665123251726e-07	SMARCC1/PPP1R12A/CLASP2/MTBP/PBRM1/APC/NUP98/HNRNPU/PSEN1/PHF10/ORC2/ARID2/XPO1/CLASP1/NUP160/CENPI/PAFAH1B1/KANSL1/CENPP/SS18L1/CENPC/ZNF207/NUP107/TPR/CKAP5	25
CC	GO:0031965	nuclear membrane	35/748	312/19960	0.112179487179487	2.99345262580557	7.0025777653277	7.85327468356557e-09	2.63084701899447e-07	2.06665123251726e-07	KLHDC2/TRA2B/NUP155/NUP153/SCAI/GTF3C3/NUP54/SUN1/STAU2/LEMD3/NUP98/CEP128/RIF1/PSEN1/NDC1/XPO1/SIRT1/PAFAH1B1/TENT4A/ZBTB1/SENP1/WTAP/KPNA4/PHF20/NUP107/EPC1/CEPT1/INPP4A/NUP58/ANKRD17/PUM2/TPR/NUP205/WDFY3/NEMP1	35
CC	GO:1904949	ATPase complex	21/748	126/19960	0.166666666666667	4.44741532976827	7.65962707539535	8.92420158818406e-09	2.79030036323888e-07	2.19190916201012e-07	SMARCC1/SMARCA5/BAZ1B/NFRKB/INO80/ATP6V0A2/PBRM1/TRRAP/ACTR8/BRD8/RBBP4/PHF10/HMGXB4/ARID2/RSF1/ARID1B/BPTF/YY1/SS18L1/GATAD2B/SF3B1	21
CC	GO:0005681	spliceosomal complex	27/748	207/19960	0.130434782608696	3.48058591025343	7.07875387653983	1.74897104083571e-08	5.12667136344969e-07	4.02723594929276e-07	PRPF40A/RBM28/TRA2B/GEMIN2/SNIP1/DHX35/HNRNPR/DDX39B/HNRNPU/SRRM1/WAC/PRPF38B/CDC5L/PNN/CDC40/HNRNPH1/SNRNP48/PPWD1/SYNCRIP/TTF2/RBM41/PRPF38A/DHX15/RBMX/DDX46/PPP1R8/SF3B1	27
CC	GO:0000151	ubiquitin ligase complex	37/748	355/19960	0.104225352112676	2.78120057241847	6.68155393173227	2.12370438585237e-08	5.85892562920447e-07	4.60245532537665e-07	UBR2/KLHDC2/ANKIB1/FBXO42/RANBP9/FBXO38/USP33/FBXO11/DCUN1D4/CBLL1/KLHL18/ARMC8/PHC3/CDC23/MARCHF6/RAD18/ZYG11B/DCAF10/DCAF5/SKP2/ANAPC1/UBE4B/ARIH2/DCAF1/CAND1/TRAF3/TOPORS/KLHL28/CUL3/KBTBD2/PHC1/MED17/DCAF17/UBE2V1/USP47/CUL5/MKLN1	37
CC	GO:1902562	H4 histone acetyltransferase complex	12/748	45/19960	0.266666666666667	7.11586452762923	8.10415721318093	6.47728001820177e-08	1.68769129363146e-06	1.32575906805299e-06	YEATS2/KANSL2/PHF20L1/TRRAP/BRD8/EPC2/MSL2/KANSL1/PHF20/EPC1/KANSL3/MBTD1	12
CC	GO:0036464	cytoplasmic ribonucleoprotein granule	29/748	258/19960	0.112403100775194	2.99941964100651	6.37811798400121	1.44229174601523e-07	3.56018330990076e-06	2.79668759615142e-06	CNOT2/PUM1/UPF2/HELZ/SMG1/STAU2/AGO4/CLOCK/DDX3X/TUT4/HNRNPU/RC3H2/ROCK1/TNRC6A/DHX9/GIGYF2/DDX6/CAPRIN1/LARP4B/AGO3/TNRC6B/DCP2/DHX36/PUM2/TIAL1/ATXN2/AGO2/CELF1/DCP1A	29
CC	GO:0019908	nuclear cyclin-dependent protein kinase holoenzyme complex	7/748	14/19960	0.5	13.3422459893048	9.11515813540462	2.75224420280486e-07	6.4540126555774e-06	5.06992353148264e-06	CDK13/CCNK/CCNT1/CDK12/CDK19/MED13/CCNT2	7
CC	GO:0005635	nuclear envelope	43/748	498/19960	0.0863453815261044	2.30408264072332	5.81513699100446	3.54036439502882e-07	7.90681381556436e-06	6.21116560531372e-06	KLHDC2/TRA2B/NUP155/KPNA1/NUP153/CCAR1/SCAI/XPO4/GTF3C3/NUP54/SUN1/STAU2/LEMD3/NUP98/CEP128/RIF1/PSEN1/NDC1/XPO1/ATR/NUP160/SIRT1/PAFAH1B1/TENT4A/ZBTB1/SENP1/WTAP/KPNA4/ITSN1/PHF20/NUP107/EPC1/PCID2/CEPT1/INPP4A/NUP58/ANKRD17/PUM2/TPR/MTOR/NUP205/WDFY3/NEMP1	43
CC	GO:0035770	ribonucleoprotein granule	29/748	277/19960	0.104693140794224	2.79368327573891	5.93162785727833	6.48767955416698e-07	1.38305532313832e-05	1.08645351385571e-05	CNOT2/PUM1/UPF2/HELZ/SMG1/STAU2/AGO4/CLOCK/DDX3X/TUT4/HNRNPU/RC3H2/ROCK1/TNRC6A/DHX9/GIGYF2/DDX6/CAPRIN1/LARP4B/AGO3/TNRC6B/DCP2/DHX36/PUM2/TIAL1/ATXN2/AGO2/CELF1/DCP1A	29
CC	GO:0034399	nuclear periphery	20/748	155/19960	0.129032258064516	3.44316025530447	6.02510027930438	1.45815023265273e-06	2.97335851788752e-05	2.33570975482131e-05	SMARCC1/PRPF40A/NUP153/PBRM1/NUP98/HNRNPU/SRRM1/PHF10/ARID2/SFPQ/PAXIP1/STAG1/YY1/ZNF326/NUP107/SCAF8/ATXN7/TPR/ATXN3/NUP205	20
CC	GO:0016605	PML body	16/748	109/19960	0.146788990825688	3.91698964823628	6.02546878918258	2.98036672696743e-06	5.82413331228219e-05	4.57512436157281e-05	ZMYM2/KAT6A/SP3/CSNK2A1/PIAS2/MRE11/ATR/CASP8AP2/TDG/SIRT1/RPAIN/TOPORS/TOPBP1/ZNF451/MTOR/WDFY3	16
CC	GO:0005814	centriole	20/748	163/19960	0.122699386503067	3.27417079492143	5.75242662424211	3.2167843616121e-06	6.03468746238431e-05	4.74052432237573e-05	ALMS1/TUBGCP3/STIL/CEP128/ROCK1/IQCB1/KIAA0586/CEP97/CEP76/PCNT/CEP295/CEP135/MPHOSPH9/CEP192/TOPORS/CEP85/KIAA0753/RTTN/C2CD3/SASS6	20
CC	GO:0031010	ISWI-type complex	6/748	14/19960	0.428571428571429	11.4362108479756	7.70748794799223	6.29963970001409e-06	0.000113635808434869	8.92661495953413e-05	SMARCA5/BAZ1B/RBBP4/HMGXB4/RSF1/BPTF	6
CC	GO:0005849	mRNA cleavage factor complex	8/748	29/19960	0.275862068965517	7.361239166513	6.76410090509767	7.98715418159968e-06	0.000136860505311229	0.000107510216269622	CPSF2/CPSF7/FIP1L1/PCF11/SCAF8/CPSF6/PIP5K1A/WDR33	8
CC	GO:0090734	site of DNA damage	17/748	131/19960	0.129770992366412	3.46287300485774	5.58034640518176	8.17077643649127e-06	0.000136860505311229	0.000107510216269622	EXD2/SMARCA5/SMCHD1/UIMC1/RIF1/RAD18/ZGRF1/MRE11/POLQ/ATR/PARP2/SMARCAD1/EPC1/TOPBP1/MMS22L/CUL5/MBTD1	17
CC	GO:0010494	cytoplasmic stress granule	14/748	94/19960	0.148936170212766	3.97428603936739	5.70328852664058	1.03405006880505e-05	0.000167230855955024	0.000131367522352729	PUM1/STAU2/DDX3X/RC3H2/ROCK1/GIGYF2/DDX6/CAPRIN1/LARP4B/DHX36/PUM2/TIAL1/ATXN2/CELF1	14
CC	GO:0031519	PcG protein complex	10/748	49/19960	0.204081632653061	5.44581468951217	6.1480410606219	1.12320276918476e-05	0.000175594032915884	0.000137937182180584	AEBP2/EED/PHC3/CSNK2A1/RBBP4/SIRT1/YY1/MTF2/JARID2/PHC1	10
CC	GO:0070461	SAGA-type complex	9/748	40/19960	0.225	6.00401069518717	6.25082667634915	1.33691660539833e-05	0.000201320522464814	0.000158146521967647	SUPT7L/YEATS2/SUPT20H/ZZZ3/TAF2/TRRAP/MAP3K7/TAF4/ATXN7	9
CC	GO:0071339	MLL1 complex	8/748	31/19960	0.258064516129032	6.88632051060894	6.47166306021271	1.37361550509042e-05	0.000201320522464814	0.000158146521967647	MGA/CHD8/KANSL1/TAF4/PHF20/KMT2A/TEX10/TAF1	8
CC	GO:0035098	ESC/E(Z) complex	6/748	16/19960	0.375	10.0066844919786	7.11136069615446	1.57510289555158e-05	0.000223855532731422	0.000175848808115807	AEBP2/EED/RBBP4/SIRT1/MTF2/JARID2	6
CC	GO:0005643	nuclear pore	14/748	98/19960	0.142857142857143	3.81207028265852	5.50632218284199	1.68608838436401e-05	0.000232581015372564	0.000182703075705078	NUP155/KPNA1/NUP153/XPO4/NUP54/NUP98/NDC1/NUP160/KPNA4/NUP107/PCID2/NUP58/TPR/NUP205	14
CC	GO:0044665	MLL1/2 complex	8/748	32/19960	0.25	6.67112299465241	6.33499238600471	1.77167460185496e-05	0.000237404396648564	0.000186492063353154	MGA/CHD8/KANSL1/TAF4/PHF20/KMT2A/TEX10/TAF1	8
CC	GO:0005819	spindle	35/748	434/19960	0.0806451612903226	2.15197515956529	4.78757108826911	1.90433395633439e-05	0.000248092395978008	0.000194887977987438	ALMS1/YEATS2/TUBGCP3/WAPL/CLASP2/INO80/ZZZ3/CEP128/TBCCD1/FBXO5/HNRNPU/RIF1/IQCB1/DIDO1/HAUS3/CLASP1/HAUS6/UBXN2B/CEP295/STAG1/PAFAH1B1/LATS1/INVS/ZNF207/MAPK14/KIF15/WDR73/TOPORS/TOPBP1/CEP85/CUL3/BIRC6/TPR/BORA/CKAP5	35
CC	GO:0044545	NSL complex	5/748	11/19960	0.454545454545455	12.1293145357316	7.28514320252481	2.79124343348199e-05	0.000353209500787981	0.000277462294413183	KANSL2/PHF20L1/KANSL1/PHF20/KANSL3	5
CC	GO:1902555	endoribonuclease complex	8/748	34/19960	0.235294117647059	6.27870399496697	6.07841858440024	2.86182537951883e-05	0.000353209500787981	0.000277462294413183	PRORP/AGO4/PRKRA/DROSHA/DHX9/DICER1/AGO3/AGO2	8
CC	GO:0042405	nuclear inclusion body	5/748	12/19960	0.416666666666667	11.1185383244207	6.91819219804624	4.63730988938891e-05	0.000557666240544461	0.000438072459186536	NUP153/NUP98/RAD18/TPR/ATXN3	5
CC	GO:0097550	transcription preinitiation complex	5/748	13/19960	0.384615384615385	10.2632661456191	6.59220832609117	7.30326935542751e-05	0.000856308331923875	0.000672669545894639	RPRD1A/GTF2A1/RPAP2/ERCC3/RPRD1B	5
CC	GO:1905348	endonuclease complex	8/748	39/19960	0.205128205128205	5.47374194433018	5.51799832348032	8.21724549472192e-05	0.000917924645039734	0.000721071991390207	PRORP/AGO4/PRKRA/DROSHA/DHX9/DICER1/AGO3/AGO2	8
CC	GO:0035861	site of double-strand break	13/748	99/19960	0.131313131313131	3.50402419921136	4.92821291218402	8.22022070184836e-05	0.000917924645039734	0.000721071991390207	SMARCA5/SMCHD1/UIMC1/RIF1/RAD18/ZGRF1/MRE11/POLQ/SMARCAD1/EPC1/TOPBP1/MMS22L/MBTD1	13
CC	GO:0032806	carboxy-terminal domain protein kinase complex	6/748	21/19960	0.285714285714286	7.62414056531703	5.99268430156633	9.08928331334593e-05	0.000991366017199823	0.000778763564178966	CDK13/CCNK/CCNT1/CDK12/ERCC3/CCNT2	6
CC	GO:0016363	nuclear matrix	15/748	129/19960	0.116279069767442	3.10284790448949	4.7278567457763	9.94490565878883e-05	0.00106003653499363	0.000832707411621074	SMARCC1/PRPF40A/PBRM1/HNRNPU/SRRM1/PHF10/ARID2/SFPQ/PAXIP1/STAG1/YY1/ZNF326/SCAF8/ATXN7/ATXN3	15
CC	GO:0008023	transcription elongation factor complex	9/748	51/19960	0.176470588235294	4.70902799622523	5.23304386605725	0.000102915397299345	0.00107260714074206	0.000842582200111596	SUPT16H/CDK13/CCNK/CCNT1/CDK12/TTF2/CCNT2/MMS22L/ICE1	9
CC	GO:0090575	RNA polymerase II transcription regulator complex	23/748	257/19960	0.0894941634241245	2.38810628602343	4.41933580593401	0.000109072304622659	0.00111206327973972	0.00087357681047896	MED23/NFYA/TAF2/TRRAP/MED20/GTF2A1/CLOCK/HNRNPU/CREBZF/SFPQ/POU2F1/NCOA2/TAF4/ERCC3/ADNP/SMAD2/YAP1/ATXN7/MED17/CREB1/TAF1/SMAD4/TBP	23
CC	GO:0071013	catalytic step 2 spliceosome	12/748	91/19960	0.131868131868132	3.5188341070694	4.75188755932397	0.000146876132619085	0.00146563630209257	0.00115132466778678	DHX35/HNRNPR/HNRNPU/SRRM1/CDC5L/PNN/CDC40/HNRNPH1/PPWD1/SYNCRIP/RBMX/SF3B1	12
CC	GO:0061695	transferase complex, transferring phosphorus-containing groups	25/748	302/19960	0.0827814569536424	2.20898112405709	4.17721881396544	0.00019205627517063	0.00187654985531303	0.00147411614714299	ERC1/PIK3C3/TAF2/TRRAP/GTF2A1/CDK13/CSNK2A1/PIK3R4/PRKDC/CCNK/CCNT1/CDK12/CDK19/TRAF3/REV3L/TAF4/ERCC3/ATG14/ATXN7/MED13/CCNT2/POLR2B/DNA2/TAF1/TBP	25
CC	GO:0005847	mRNA cleavage and polyadenylation specificity factor complex	6/748	24/19960	0.25	6.67112299465241	5.48516345325907	0.000204790672301946	0.00196013929203291	0.00153977949099207	CPSF2/CPSF7/FIP1L1/CPSF6/PIP5K1A/WDR33	6
CC	GO:0000792	heterochromatin	11/748	82/19960	0.134146341463415	3.57962697274032	4.61861106189009	0.000235935901380737	0.00221307875495131	0.00173847506280543	SMARCA5/BAZ1B/TASOR/NCAPD3/UHRF2/ORC2/SIRT1/CENPC/SMARCAD1/PHC1/TOP2B	11
CC	GO:0000781	chromosome, telomeric region	17/748	173/19960	0.0982658959537572	2.62217551234892	4.22829047590561	0.000281604331834691	0.00258965552216608	0.00203429341882646	ORC3/THOC2/SMCHD1/SUN1/RIF1/RBBP4/PRKDC/MRE11/ORC2/ATR/MSH2/SETX/DHX36/POLR2B/DNA2/GATAD2B/ORC4	17
CC	GO:0031414	N-terminal protein acetyltransferase complex	4/748	10/19960	0.4	10.6737967914439	6.03753149590789	0.000342905418330677	0.00309274309994399	0.00242949183027807	NAA30/NAA16/NAA35/NAA25	4
CC	GO:0000932	P-body	12/748	100/19960	0.12	3.20213903743315	4.35601145046991	0.000359968473635455	0.00318538139877412	0.00250226347115013	CNOT2/PUM1/AGO4/RC3H2/TNRC6A/DDX6/CAPRIN1/AGO3/TNRC6B/DCP2/AGO2/DCP1A	12
CC	GO:0097346	INO80-type complex	6/748	27/19960	0.222222222222222	5.9298871063577	5.05785554895321	0.000409201377339178	0.0035539897402236	0.002791822262548	NFRKB/INO80/TRRAP/ACTR8/BRD8/YY1	6
CC	GO:0016234	inclusion body	10/748	74/19960	0.135135135135135	3.60601242954184	4.43151806599136	0.000422828692613736	0.00360557557883349	0.00283234530937431	XRN2/NUP153/NUP98/PSEN1/RAD18/BAG5/ZBTB14/TPR/ATXN3/WDFY3	10
CC	GO:0000922	spindle pole	17/748	180/19960	0.0944444444444444	2.52020202020202	4.04257711644322	0.000448091900504067	0.00375276966672156	0.00294797302963202	ALMS1/TUBGCP3/CEP128/TBCCD1/HNRNPU/UBXN2B/STAG1/LATS1/MAPK14/KIF15/WDR73/TOPORS/TOPBP1/CEP85/CUL3/BIRC6/CKAP5	17
CC	GO:0005657	replication fork	10/748	75/19960	0.133333333333333	3.55793226381462	4.37915959380675	0.000471783379910408	0.00388186675750845	0.00304938472702942	SMARCA5/BAZ1B/WDHD1/RAD18/MRE11/CDC5L/SMARCAD1/ZRANB3/RFC1/MMS22L	10
CC	GO:0043596	nuclear replication fork	7/748	41/19960	0.170731707317073	4.55588887439677	4.49717970289894	0.000746014797753008	0.00603243000252001	0.00473875098391203	SMARCA5/BAZ1B/WDHD1/CDC5L/SMARCAD1/ZRANB3/MMS22L	7
CC	GO:0035145	exon-exon junction complex	5/748	21/19960	0.238095238095238	6.35345047109753	4.84312467119628	0.000899766504402282	0.00715238119601136	0.00561852411312754	UPF2/THRAP3/PNN/ACIN1/R3HCC1L	5
CC	GO:0000118	histone deacetylase complex	10/748	82/19960	0.121951219512195	3.25420633885483	4.03597203876258	0.00096306763536711	0.00752797868311958	0.00591357319962261	SETD5/TRRAP/RCOR1/MIDEAS/BRD8/CSNK2A1/RBBP4/JMJD1C/ARID4A/GATAD2B	10
CC	GO:0044615	nuclear pore nuclear basket	4/748	13/19960	0.307692307692308	8.21061291649527	5.13143655349048	0.00106700239578766	0.00795209579024768	0.00624673667733518	NUP153/NUP98/PCID2/TPR	4
CC	GO:0035267	NuA4 histone acetyltransferase complex	6/748	32/19960	0.1875	5.0033422459893	4.47197894858348	0.00106819197182432	0.00795209579024768	0.00624673667733518	YEATS2/TRRAP/BRD8/EPC2/EPC1/MBTD1	6
CC	GO:0043189	H4/H2A histone acetyltransferase complex	6/748	32/19960	0.1875	5.0033422459893	4.47197894858348	0.00106819197182432	0.00795209579024768	0.00624673667733518	YEATS2/TRRAP/BRD8/EPC2/EPC1/MBTD1	6
CC	GO:0031461	cullin-RING ubiquitin ligase complex	19/748	230/19960	0.0826086956521739	2.20437107649384	3.62488799255206	0.00111023448188404	0.00813593706255645	0.00639115244505613	KLHDC2/FBXO42/FBXO38/KLHL18/CDC23/ZYG11B/DCAF10/DCAF5/SKP2/ANAPC1/ARIH2/DCAF1/CAND1/KLHL28/CUL3/KBTBD2/DCAF17/USP47/CUL5	19
CC	GO:0032993	protein-DNA complex	19/748	240/19960	0.0791666666666667	2.11252228163993	3.42132855731071	0.00182078019981083	0.013137629441712	0.0103202116588468	ORC3/KAT6A/KAT6B/NFYA/SP3/RPRD1A/TRRAP/GTF2A1/BRD8/KDM5A/PRKDC/HP1BP3/EPC2/CDC5L/RPAP2/ERCC3/EPC1/MBTD1/RPRD1B	19
CC	GO:0016586	RSC-type complex	4/748	15/19960	0.266666666666667	7.11586452762923	4.6754171444389	0.00191873672561446	0.0136346594592906	0.0107106515783901	SMARCC1/PBRM1/PHF10/ARID2	4
CC	GO:0000791	euchromatin	8/748	63/19960	0.126984126984127	3.38850691791868	3.74659610484679	0.0023490881950923	0.0164436173656461	0.0129172170979152	EXOSC10/SETD5/SIRT1/ALKBH1/CREB1/RBMX/TBP/ICE1	8
CC	GO:0031011	Ino80 complex	4/748	16/19960	0.25	6.67112299465241	4.47771887681271	0.00248308922573877	0.016877809374949	0.0132582948742726	NFRKB/INO80/ACTR8/YY1	4
CC	GO:1990498	mitotic spindle microtubule	4/748	16/19960	0.25	6.67112299465241	4.47771887681271	0.00248308922573877	0.016877809374949	0.0132582948742726	HNRNPU/HAUS3/HAUS6/CEP295	4
CC	GO:0017053	transcription repressor complex	9/748	79/19960	0.113924050632911	3.04000541528464	3.5847564290617	0.00274694778931885	0.0184045501884363	0.0144576199437834	SP3/RCOR1/SPEN/RLIM/PRDM10/REST/LIN52/DDX20/ARID4A	9
CC	GO:0001673	male germ cell nucleus	7/748	52/19960	0.134615384615385	3.59214315096668	3.6930121507004	0.00311151988658914	0.0205535609409902	0.0161457666464966	SMARCC1/TAF4/TOPBP1/ANKRD17/CTCF/TBP/MLH3	7
CC	GO:0043073	germ cell nucleus	8/748	68/19960	0.117647058823529	3.13935199748349	3.48683484230262	0.00380852194048849	0.0247026397578945	0.0194050587257616	SMARCC1/TAF4/YAP1/TOPBP1/ANKRD17/CTCF/TBP/MLH3	8
CC	GO:0005876	spindle microtubule	9/748	83/19960	0.108433734939759	2.89349913021068	3.41085012248834	0.00384497377894733	0.0247026397578945	0.0194050587257616	TUBGCP3/CLASP2/HNRNPU/HAUS3/CLASP1/HAUS6/CEP295/PAFAH1B1/CUL3	9
CC	GO:0033276	transcription factor TFTC complex	4/748	18/19960	0.222222222222222	5.9298871063577	4.12878976750315	0.00393343859815223	0.0249294959801811	0.019583264713418	TAF2/TRRAP/TAF4/ATXN7	4
CC	GO:0005721	pericentric heterochromatin	5/748	30/19960	0.166666666666667	4.44741532976827	3.72850290269941	0.00477038448565786	0.0294382937338623	0.0231251325482029	SMARCA5/BAZ1B/NCAPD3/UHRF2/CENPC	5
CC	GO:0016514	SWI/SNF complex	5/748	30/19960	0.166666666666667	4.44741532976827	3.72850290269941	0.00477038448565786	0.0294382937338623	0.0231251325482029	SMARCC1/PBRM1/PHF10/ARID2/ARID1B	5
CC	GO:0000939	inner kinetochore	4/748	19/19960	0.210526315789474	5.61778778497045	3.97348157342924	0.00483645070584117	0.0294583815719417	0.0231409124681396	ORC2/CENPI/CENPP/CENPC	4
CC	GO:0001939	female pronucleus	3/748	10/19960	0.3	8.00534759358289	4.37212065209471	0.00516293228752902	0.0306508258588748	0.024077632253633	RIF1/TET3/TBP	3
CC	GO:0031080	nuclear pore outer ring	3/748	10/19960	0.3	8.00534759358289	4.37212065209471	0.00516293228752902	0.0306508258588748	0.024077632253633	NUP98/NUP160/NUP107	3
CC	GO:0016591	RNA polymerase II, holoenzyme	9/748	87/19960	0.103448275862069	2.76046468744238	3.24705112896105	0.00525997320617123	0.0308365929211789	0.0242235608178938	TAF2/TRRAP/GTF2A1/TAF4/ERCC3/ATXN7/POLR2B/TAF1/TBP	9
CC	GO:1902554	serine/threonine protein kinase complex	12/748	139/19960	0.0863309352517986	2.30369714923249	3.04337335673852	0.00611155353140175	0.0353866494595978	0.0277978393241145	ERC1/CDK13/CSNK2A1/PRKDC/CCNK/CCNT1/CDK12/CDK19/TRAF3/ERCC3/MED13/CCNT2	12
CC	GO:0000307	cyclin-dependent protein kinase holoenzyme complex	7/748	59/19960	0.11864406779661	3.16595667542826	3.28754889260197	0.0063369544729303	0.0359570046561093	0.028245879541327	CDK13/CCNK/CCNT1/CDK12/CDK19/MED13/CCNT2	7
CC	GO:0005669	transcription factor TFIID complex	6/748	45/19960	0.133333333333333	3.55793226381462	3.38952655229223	0.00636339314809609	0.0359570046561093	0.028245879541327	TAF2/GTF2A1/TAF4/ERCC3/TAF1/TBP	6
CC	GO:0032300	mismatch repair complex	3/748	11/19960	0.272727272727273	7.27758872143899	4.10924973460022	0.00690294386690787	0.0385414365902356	0.0302760695917012	MSH2/PMS2/MLH3	3
CC	GO:0031901	early endosome membrane	15/748	200/19960	0.075	2.00133689839572	2.80824921769515	0.00853259581408138	0.0470798521976961	0.0369833874294549	RBSN/LRP6/VPS13B/PIKFYVE/PSEN1/FIG4/INPP5B/RABEP1/ZFYVE9/MTMR2/INPP4A/DNAJC13/MON2/ITCH/OCRL	15
CC	GO:0044666	MLL3/4 complex	3/748	12/19960	0.25	6.67112299465241	3.87742948614183	0.00895020330110007	0.0477005153206356	0.0374709468347491	NCOA6/PAXIP1/KDM6A	3
CC	GO:0097504	Gemini of coiled bodies	3/748	12/19960	0.25	6.67112299465241	3.87742948614183	0.00895020330110007	0.0477005153206356	0.0374709468347491	GEMIN2/NPAT/DDX20	3
CC	GO:0098890	extrinsic component of postsynaptic membrane	3/748	12/19960	0.25	6.67112299465241	3.87742948614183	0.00895020330110007	0.0477005153206356	0.0374709468347491	CRKL/AKAP9/FARP1	3
CC	GO:0005677	chromatin silencing complex	3/748	13/19960	0.230769230769231	6.15795968737145	3.67066478088979	0.0113151635726938	0.0589645746177042	0.0463193830461148	SMARCA5/SIRT1/YY1	3
CC	GO:1990909	Wnt signalosome	3/748	13/19960	0.230769230769231	6.15795968737145	3.67066478088979	0.0113151635726938	0.0589645746177042	0.0463193830461148	LRP6/APC/GSK3B	3
CC	GO:0016592	mediator complex	5/748	37/19960	0.135135135135135	3.60601242954184	3.13064538095288	0.0117731145961383	0.0606768213800972	0.0476644315633128	MED23/MED20/THRAP3/MED13/MED17	5
MF	GO:0140097	catalytic activity, acting on DNA	44/747	249/18737	0.176706827309237	4.43233711284227	11.1103515678587	6.23309101096006e-17	2.52899568230975e-14	1.82581578864814e-14	N4BP2/EXD2/SMARCA5/METTL4/WAPL/INO80/ASTE1/MCM9/RAD54L2/DDX3X/CHD2/RBBP4/ZGRF1/MRE11/POLQ/DHX9/CHD8/RSF1/FAN1/MSH2/DICER1/REV1/TDG/SETX/BPTF/TDP1/PMS2/BTAF1/SMARCAD1/REV3L/ERCC3/CHD6/NIPBL/ZRANB3/DHX36/ALKBH1/FANCM/TTF2/DNA2/RFC1/TOP2B/ATAD5/THAP9/MLH3	44
MF	GO:0008094	ATP-dependent activity, acting on DNA	31/747	123/18737	0.252032520325203	6.32173136992414	12.066152433031	8.31906474443996e-17	2.52899568230975e-14	1.82581578864814e-14	SMARCA5/WAPL/INO80/MCM9/RAD54L2/DDX3X/CHD2/RBBP4/ZGRF1/MRE11/POLQ/DHX9/CHD8/RSF1/MSH2/SETX/BPTF/PMS2/BTAF1/SMARCAD1/ERCC3/CHD6/ZRANB3/DHX36/FANCM/TTF2/DNA2/RFC1/TOP2B/ATAD5/MLH3	31
MF	GO:0004386	helicase activity	31/747	154/18737	0.201298701298701	5.04917505519915	10.2813976800487	6.70939392719535e-14	1.35977050257826e-11	9.8169026934753e-12	SMARCA5/DHX33/HELZ/MCM9/DHX57/RAD54L2/DHX35/DDX3X/DDX39B/CHD2/ZGRF1/MRE11/POLQ/DHX9/CHD8/DDX17/DICER1/DDX6/SETX/BTAF1/SMARCAD1/ERCC3/CHD6/DDX55/DHX36/FANCM/DDX20/TTF2/DNA2/DHX15/DDX46	31
MF	GO:0140993	histone modifying activity	54/747	438/18737	0.123287671232877	3.09242449249051	9.02934671584189	1.50613742966988e-13	2.28932889309822e-11	1.65278765308511e-11	CSNK1G1/UBR2/KDM2A/BAZ1B/NSD1/USP49/KAT6A/KAT6B/PRMT9/SETD5/BRAF/EYA3/DYRK1A/NEK4/SMG1/PRDM2/MYSM1/SETD2/CLOCK/ASH1L/CSNK2A1/OXSR1/KDM5A/PIK3R4/ROCK1/PIKFYVE/MAPKAPK5/TAOK1/PHF10/PRKDC/SUV39H2/MSL2/NAA40/ATR/RAF1/RSBN1/TRIO/SIRT1/KMT5B/MAP3K7/LATS1/GSK3B/DCAF1/GTF3C4/JMJD1C/JARID2/NSD2/KMT2A/PRMT3/MAP4K3/MTOR/KDM6A/TAF1/MAP4K5	54
MF	GO:0042393	histone binding	33/747	249/18737	0.132530120481928	3.3242528346317	7.52352268334344	1.4023906785653e-09	1.70530706513541e-07	1.23115139570891e-07	YEATS2/SMARCC1/SMARCA5/BAZ1B/USP49/INO80/SART3/SETD5/NCAPD3/HINFP/ZMYND11/ZZZ3/UHRF2/MYSM1/UIMC1/PHC3/KDM5A/PHIP/CHD2/MLLT10/RBBP4/SBNO1/CHD8/RSF1/SIRT1/BPTF/MTF2/CHD6/ATAD2B/KMT2A/PHC1/TAF1/MBTD1	33
MF	GO:0070063	RNA polymerase binding	15/747	59/18737	0.254237288135593	6.37703355796066	8.42920711945132	6.90752919351684e-09	6.99962958276373e-07	5.05340293630969e-07	RPRD1A/SCAF4/HNRNPU/WAC/DHX9/CCNT1/PCF11/PKN2/RPAP2/ZNF326/SCAF8/TCERG1/AGO2/CCNT2/RPRD1B	15
MF	GO:0019787	ubiquitin-like protein transferase activity	47/747	482/18737	0.0975103734439834	2.44585256655946	6.55299397761125	1.54627670186216e-08	1.224990449656e-06	8.84385418120762e-07	UBR2/ANKIB1/CBL/CCAR1/FBXO11/CBLL1/CNOT4/LTN1/UHRF2/AREL1/TRAF6/MYCBP2/MKRN2/RLIM/CDC23/HECTD4/RC3H2/MARCHF6/UBE2G2/TRIM44/UBR5/PIAS2/RAD18/FBXW2/MEX3C/G2E3/MSL2/RBBP6/UBE4B/UBR4/TTC3/ARIH2/HACE1/TRAF3/RNF38/HECTD1/TOPORS/TRIM33/RNF214/CUL3/ITCH/ZNF451/BIRC6/MIB1/MED17/TAF1/CUL5	47
MF	GO:0004842	ubiquitin-protein transferase activity	45/747	452/18737	0.0995575221238938	2.49720119415716	6.56576081941688	1.68588480470973e-08	1.224990449656e-06	8.84385418120762e-07	UBR2/ANKIB1/CBL/CCAR1/FBXO11/CBLL1/CNOT4/LTN1/UHRF2/AREL1/TRAF6/MYCBP2/MKRN2/RLIM/CDC23/HECTD4/RC3H2/MARCHF6/UBE2G2/TRIM44/UBR5/RAD18/FBXW2/MEX3C/G2E3/MSL2/RBBP6/UBE4B/UBR4/TTC3/ARIH2/HACE1/TRAF3/RNF38/HECTD1/TOPORS/TRIM33/RNF214/CUL3/ITCH/BIRC6/MIB1/MED17/TAF1/CUL5	45
MF	GO:0017056	structural constituent of nuclear pore	10/747	25/18737	0.4	10.0331994645248	9.20947043774009	1.81330823139869e-08	1.224990449656e-06	8.84385418120762e-07	NUP155/NUP153/NUP54/NUP98/NDC1/NUP160/NUP107/NUP58/TPR/NUP205	10
MF	GO:0140098	catalytic activity, acting on RNA	41/747	397/18737	0.103274559193955	2.59043563000954	6.52671790682204	2.64804678892538e-08	1.61001244766663e-06	1.16235316945461e-06	CNOT2/XRN2/EXOSC10/EXD2/METTL4/TYW5/DHX33/PRORP/TRMT5/DHX57/TGS1/MED20/DHX35/AGO4/DDX3X/DDX39B/TUT4/DROSHA/DHX9/DDX17/RNMT/DICER1/CMTR1/DDX6/METTL3/THUMPD3/AGO3/TYW1/DDX55/DCP2/DHX36/ALKBH1/QTRT2/FANCM/DDX20/CNOT6/AGO2/POLR2B/DHX15/DDX46/PPP1R8	41
MF	GO:0016887	ATP hydrolysis activity	42/747	418/18737	0.100478468899522	2.52030130089737	6.4054564789844	3.92373156729336e-08	2.16875344810396e-06	1.5657378598673e-06	SMARCA5/INO80/DHX33/SMCHD1/MDN1/MCM9/DHX57/RAD54L2/DHX35/DDX3X/DDX39B/CHD2/POLQ/DHX9/CHD8/KIF13A/DDX17/MSH2/DDX6/ACIN1/PMS2/KIF1B/BTAF1/SMARCAD1/ERCC3/CHD6/KIF15/DDX55/SMC4/ATAD2B/DHX36/FANCM/DDX20/FIGNL1/ATF7IP/DNA2/RFC1/ATAD5/DHX15/DDX46/MLH3/ORC4	42
MF	GO:0016755	aminoacyltransferase activity	47/747	499/18737	0.094188376753507	2.36252692801936	6.28622496934443	4.4979395850927e-08	2.27895605644697e-06	1.64529895349443e-06	UBR2/ANKIB1/CBL/CCAR1/FBXO11/CBLL1/CNOT4/LTN1/UHRF2/AREL1/TRAF6/MYCBP2/MKRN2/RLIM/CDC23/HECTD4/RC3H2/MARCHF6/UBE2G2/TRIM44/UBR5/PIAS2/RAD18/FBXW2/MEX3C/G2E3/MSL2/RBBP6/UBE4B/UBR4/TTC3/ARIH2/HACE1/TRAF3/RNF38/HECTD1/TOPORS/TRIM33/RNF214/CUL3/ITCH/ZNF451/BIRC6/MIB1/MED17/TAF1/CUL5	47
MF	GO:0001098	basal transcription machinery binding	14/747	60/18737	0.233333333333333	5.85269968763945	7.67164749962524	7.16727590195473e-08	3.1126455345632e-06	2.24718349707904e-06	RPRD1A/GTF2A1/SCAF4/HNRNPU/WAC/DHX9/ZNHIT6/PCF11/ZNF326/SCAF8/AGO2/TAF1/TBP/RPRD1B	14
MF	GO:0001099	basal RNA polymerase II transcription machinery binding	14/747	60/18737	0.233333333333333	5.85269968763945	7.67164749962524	7.16727590195473e-08	3.1126455345632e-06	2.24718349707904e-06	RPRD1A/GTF2A1/SCAF4/HNRNPU/WAC/DHX9/ZNHIT6/PCF11/ZNF326/SCAF8/AGO2/TAF1/TBP/RPRD1B	14
MF	GO:0140658	ATP-dependent chromatin remodeler activity	11/747	36/18737	0.305555555555556	7.66424959095642	8.1555498635539	9.06565688086863e-08	3.67461292237875e-06	2.65289748724366e-06	SMARCA5/INO80/RAD54L2/CHD2/CHD8/RSF1/BTAF1/SMARCAD1/CHD6/ZRANB3/TTF2	11
MF	GO:0140030	modification-dependent protein binding	25/747	188/18737	0.132978723404255	3.3355051411319	6.55816984225277	1.29233793319036e-07	4.91088414612336e-06	3.54542709302881e-06	YEATS2/PHF20L1/SETD5/NCAPD3/ZMYND11/ZZZ3/TAB2/UIMC1/PHIP/RAD18/CHD8/FAN1/PARP2/ZBTB1/BPTF/MTF2/ZRANB1/TOPBP1/ZRANB3/ATAD2B/JARID2/KMT2A/USP15/TAF1/MBTD1	25
MF	GO:0003713	transcription coactivator activity	31/747	285/18737	0.108771929824561	2.72832617017779	5.99114142021974	4.31661533252051e-07	1.54382477774851e-05	1.11456878864462e-05	MAML1/SUPT7L/SMARCC1/MED23/KAT6A/KAT6B/CCAR1/DYRK1A/RBM14/MED20/MYSM1/NUP98/BRD8/KDM5A/THRAP3/DHX9/ZXDC/NCOA6/DDX17/NPAT/SIRT1/ARID1B/SS18L1/NCOA2/MRTFB/TRIP11/YAP1/TCERG1/CNOT6/MED13/MED17	31
MF	GO:0043175	RNA polymerase core enzyme binding	11/747	42/18737	0.261904761904762	6.56935679224836	7.36292047398346	5.19003451132483e-07	1.75307832382528e-05	1.26563999486693e-05	RPRD1A/SCAF4/HNRNPU/WAC/DHX9/PCF11/RPAP2/ZNF326/SCAF8/AGO2/RPRD1B	11
MF	GO:0000993	RNA polymerase II complex binding	10/747	36/18737	0.277777777777778	6.9674996281422	7.30288386018694	9.46620628402939e-07	3.02918601088941e-05	2.18692965121344e-05	RPRD1A/SCAF4/HNRNPU/WAC/DHX9/PCF11/ZNF326/SCAF8/AGO2/RPRD1B	10
MF	GO:0003724	RNA helicase activity	14/747	77/18737	0.181818181818182	4.56054521114762	6.37953766273949	1.85242034148305e-06	5.63135783810846e-05	4.06557517051806e-05	DHX33/DHX57/DHX35/DDX3X/DDX39B/DHX9/DDX17/DDX6/DDX55/DHX36/FANCM/DDX20/DHX15/DDX46	14
MF	GO:0008170	N-methyltransferase activity	16/747	100/18737	0.16	4.01327978580991	6.15651034661058	2.04742147535816e-06	5.92777265246554e-05	4.2795727078915e-05	NSD1/PRMT9/SETD5/FBXO11/PRDM2/SETD2/ASH1L/SUV39H2/RNMT/KMT5B/SETD6/THUMPD3/JARID2/NSD2/KMT2A/PRMT3	16
MF	GO:0008186	ATP-dependent activity, acting on RNA	14/747	79/18737	0.177215189873418	4.44508837035907	6.25265585567295	2.54882379103366e-06	7.04402211340211e-05	5.08545225292361e-05	DHX33/DHX57/DHX35/DDX3X/DDX39B/DHX9/DDX17/DDX6/DDX55/DHX36/FANCM/DDX20/DHX15/DDX46	14
MF	GO:0003678	DNA helicase activity	12/747	59/18737	0.203389830508475	5.10162684636853	6.42983939788817	2.94779395495109e-06	7.79242923743593e-05	5.62576695292726e-05	MCM9/DDX3X/ZGRF1/MRE11/POLQ/DHX9/CHD8/SETX/ERCC3/DHX36/FANCM/DNA2	12
MF	GO:0008757	S-adenosylmethionine-dependent methyltransferase activity	21/747	169/18737	0.124260355029586	3.11682231886124	5.63285215589795	3.90717470858452e-06	9.89817592841412e-05	7.14601690122695e-05	NSD1/METTL4/PRMT9/SETD5/FBXO11/TRMT5/TGS1/PRDM2/SETD2/ASH1L/SUV39H2/RNMT/CMTR1/METTL3/KMT5B/SETD6/THUMPD3/JARID2/NSD2/KMT2A/PRMT3	21
MF	GO:0003725	double-stranded RNA binding	13/747	73/18737	0.178082191780822	4.46683537804185	6.04749398438696	5.47827472773404e-06	0.000133231641378492	9.61869710090566e-05	DHX33/STAU2/AGO4/PRKRA/HNRNPU/RC3H2/DHX9/DICER1/AGO3/DHX36/AGO2/ZFR/DHX15	13
MF	GO:0140297	DNA-binding transcription factor binding	41/747	488/18737	0.0840163934426229	2.10738308424957	5.05093080205	6.03390542988879e-06	0.000134934953733024	9.74166823176434e-05	NSD1/KAT6A/DHX33/SP3/CRKL/LCOR/UHRF2/GTF2A1/SPEN/BRD8/PIAS2/PRKDC/THRAP3/DHX9/CCNT1/NCOA6/TDG/SIRT1/SETD6/MAP3K7/YY1/LATS1/GSK3B/REST/DCAF1/NCOA2/TAF4/MAPK14/JMJD1C/SMAD2/YAP1/TCERG1/DDX20/MED13/UBXN7/MED17/RFC1/CREB1/TAF1/SMAD4/TBP	41
MF	GO:0140296	general transcription initiation factor binding	11/747	53/18737	0.207547169811321	5.20590538253643	6.24806677046727	6.19431078767183e-06	0.000134934953733024	9.74166823176434e-05	YEATS2/GTF2A1/HNRNPU/ZNHIT6/CAND1/BTAF1/MTOR/BDP1/TAF1/ZBTB43/TBP	11
MF	GO:0043021	ribonucleoprotein complex binding	21/747	174/18737	0.120689655172414	3.02725845912385	5.47447934051744	6.21410971138925e-06	0.000134934953733024	9.74166823176434e-05	DHX33/LTN1/STAU2/LEMD3/RBM39/DDX3X/SECISBP2/HNRNPU/DHX9/PTCD3/DDX17/SEC61A2/NAA16/NEMF/CPSF6/TTC5/PRMT3/ITCH/MTOR/TOP2B/CKAP5	21
MF	GO:0061659	ubiquitin-like protein ligase activity	34/747	374/18737	0.0909090909090909	2.28027260557381	5.09623674553598	7.19106773795345e-06	0.00015076445464399	0.0001088448365418	UBR2/ANKIB1/CBL/CCAR1/CBLL1/LTN1/UHRF2/AREL1/TRAF6/MYCBP2/MKRN2/RLIM/RC3H2/MARCHF6/TRIM44/UBR5/PIAS2/RAD18/MEX3C/MSL2/RBBP6/UBE4B/UBR4/ARIH2/HACE1/TRAF3/RNF38/HECTD1/TOPORS/CUL3/ITCH/ZNF451/MIB1/MED17	34
MF	GO:0008168	methyltransferase activity	23/747	205/18737	0.11219512195122	2.81419009370817	5.32208411233756	7.85051700615339e-06	0.000159103811324709	0.000114865459353192	NSD1/PRDM4/METTL4/PRMT9/SETD5/FBXO11/TRMT5/TGS1/PRDM2/SETD2/ASH1L/SUV39H2/PRDM10/RNMT/CMTR1/METTL3/KMT5B/SETD6/THUMPD3/JARID2/NSD2/KMT2A/PRMT3	23
MF	GO:0042054	histone methyltransferase activity	12/747	66/18737	0.181818181818182	4.56054521114762	5.90456409263716	1.00384201768939e-05	0.000196882563469403	0.000142139939346851	NSD1/PRMT9/SETD5/PRDM2/SETD2/ASH1L/SUV39H2/KMT5B/JARID2/NSD2/KMT2A/PRMT3	12
MF	GO:0061629	RNA polymerase II-specific DNA-binding transcription factor binding	32/747	349/18737	0.0916905444126074	2.29987380275639	4.99493470330508	1.11749083066288e-05	0.000212323257825947	0.000153287393548165	NSD1/SP3/CRKL/LCOR/UHRF2/GTF2A1/SPEN/BRD8/PIAS2/PRKDC/THRAP3/DHX9/NCOA6/SIRT1/SETD6/LATS1/GSK3B/REST/DCAF1/NCOA2/TAF4/MAPK14/JMJD1C/SMAD2/TCERG1/MED13/UBXN7/MED17/CREB1/TAF1/SMAD4/TBP	32
MF	GO:0004518	nuclease activity	23/747	210/18737	0.10952380952381	2.7471855676675	5.18835027400555	1.16937200781187e-05	0.000213514366882746	0.000154147318196165	CNOT2/N4BP2/XRN2/EXOSC10/EXD2/ASTE1/PRORP/AGO4/DROSHA/MRE11/POLQ/FAN1/DICER1/TDP1/PMS2/AGO3/DCP2/ZRANB3/FANCM/CNOT6/AGO2/DNA2/PPP1R8	23
MF	GO:0019783	ubiquitin-like protein peptidase activity	17/747	127/18737	0.133858267716535	3.35756674993939	5.43220098314646	1.19399481480483e-05	0.000213514366882746	0.000154147318196165	USP49/USP37/USP33/USP34/USP48/MYSM1/USP24/USP30/OTUD3/SENP1/USP28/ZRANB1/ATXN3/USP15/USP42/USP47/SENP6	17
MF	GO:0061980	regulatory RNA binding	11/747	58/18737	0.189655172413793	4.75712043576605	5.83949728120951	1.54326954581243e-05	0.000266386697067601	0.000192318650756907	PUM1/AGO4/PRKRA/TUT4/HNRNPU/DHX9/ZC3H7A/DICER1/AGO3/PUM2/AGO2	11
MF	GO:0061630	ubiquitin protein ligase activity	32/747	355/18737	0.0901408450704225	2.26100269623093	4.88783986231726	1.57728965368974e-05	0.000266386697067601	0.000192318650756907	UBR2/ANKIB1/CBL/CCAR1/CBLL1/LTN1/UHRF2/AREL1/TRAF6/MYCBP2/MKRN2/RLIM/RC3H2/MARCHF6/TRIM44/UBR5/RAD18/MEX3C/MSL2/RBBP6/UBE4B/UBR4/ARIH2/HACE1/TRAF3/RNF38/HECTD1/TOPORS/CUL3/ITCH/MIB1/MED17	32
MF	GO:0016741	transferase activity, transferring one-carbon groups	23/747	216/18737	0.106481481481481	2.67087485745451	5.03293987033785	1.85068360547847e-05	0.000304112333008354	0.000219554783352638	NSD1/PRDM4/METTL4/PRMT9/SETD5/FBXO11/TRMT5/TGS1/PRDM2/SETD2/ASH1L/SUV39H2/PRDM10/RNMT/CMTR1/METTL3/KMT5B/SETD6/THUMPD3/JARID2/NSD2/KMT2A/PRMT3	23
MF	GO:0099122	RNA polymerase II C-terminal domain binding	5/747	10/18737	0.5	12.541499330656	7.43894390068765	2.11913920989102e-05	0.000339062273582563	0.00024478699460514	RPRD1A/SCAF4/HNRNPU/SCAF8/RPRD1B	5
MF	GO:0008276	protein methyltransferase activity	14/747	95/18737	0.147368421052632	3.69644190798281	5.36895516440144	2.32340202480763e-05	0.00036221241822642	0.000261500308864988	NSD1/PRMT9/SETD5/FBXO11/PRDM2/SETD2/ASH1L/SUV39H2/KMT5B/SETD6/JARID2/NSD2/KMT2A/PRMT3	14
MF	GO:0003714	transcription corepressor activity	22/747	205/18737	0.107317073170732	2.69183400267738	4.96314189873983	2.47574177800385e-05	0.000376312750256584	0.000271680084586211	ZNF354B/YEATS2/NSD1/SETD5/CCAR1/SCAI/ZMYND11/LCOR/RCOR1/SPEN/RLIM/MIDEAS/CBFA2T2/HNRNPU/NPAT/CASP8AP2/SIRT1/NIPBL/YAP1/TCERG1/ZNF451/ATF7IP	22
MF	GO:0016279	protein-lysine N-methyltransferase activity	11/747	62/18737	0.17741935483871	4.45020943991018	5.54490559803017	2.98005397467799e-05	0.000441920199171761	0.000319045573155513	NSD1/SETD5/PRDM2/SETD2/ASH1L/SUV39H2/KMT5B/SETD6/JARID2/NSD2/KMT2A	11
MF	GO:0140938	histone H3 methyltransferase activity	9/747	42/18737	0.214285714285714	5.37492828456684	5.78383648960698	3.31161972436857e-05	0.000479396379146688	0.000346101610291151	NSD1/SETD5/PRDM2/SETD2/ASH1L/SUV39H2/JARID2/NSD2/KMT2A	9
MF	GO:0016278	lysine N-methyltransferase activity	11/747	63/18737	0.174603174603175	4.37957119483224	5.4751542055286	3.48202419388496e-05	0.000492342025553966	0.000355447757368428	NSD1/SETD5/PRDM2/SETD2/ASH1L/SUV39H2/KMT5B/SETD6/JARID2/NSD2/KMT2A	11
MF	GO:0035173	histone kinase activity	25/747	256/18737	0.09765625	2.44951158801874	4.75841262246966	3.5666062723082e-05	0.000492840139446225	0.000355807372141751	CSNK1G1/BAZ1B/BRAF/DYRK1A/NEK4/SMG1/CSNK2A1/OXSR1/PIK3R4/ROCK1/PIKFYVE/MAPKAPK5/TAOK1/PRKDC/ATR/RAF1/TRIO/MAP3K7/LATS1/GSK3B/DCAF1/MAP4K3/MTOR/TAF1/MAP4K5	25
MF	GO:0101005	deubiquitinase activity	15/747	115/18737	0.130434782608696	3.27169547756242	4.97930845573087	5.2257432945285e-05	0.000706055982905184	0.000509739170483833	USP49/USP37/USP33/USP34/USP48/MYSM1/USP24/USP30/OTUD3/USP28/ZRANB1/ATXN3/USP15/USP42/USP47	15
MF	GO:0106310	protein serine kinase activity	31/747	363/18737	0.0853994490358127	2.14207426584206	4.47743160349315	5.98019638208286e-05	0.000790425956588344	0.00057065031838182	CSNK1G1/BRAF/DYRK1A/NEK4/SMG1/CDK13/CSNK2A1/OXSR1/PIK3R4/ROCK1/PIKFYVE/MAPKAPK5/TAOK1/PRKDC/CDK12/ATR/RAF1/TRIO/CDK19/MAP3K4/MAP3K7/LATS1/GSK3B/PKN2/DCAF1/MAPK14/MAPK8/MAP4K3/MTOR/TAF1/MAP4K5	31
MF	GO:0051020	GTPase binding	28/747	316/18737	0.0886075949367089	2.22254418517954	4.46616395800722	7.1233347844745e-05	0.000921486712544786	0.000665270012346219	RBSN/DNM1L/RASA1/TNPO1/RANBP9/GAPVD1/USP33/ERC1/XPO4/MYCBP2/ROCK1/RIC1/STRN3/XPO1/RABGAP1/DOCK7/PKN2/FNBP1L/HACE1/STRIP1/ATG14/TRIP11/ALS2/FARP1/ABI2/SIKE1/OCRL/EXOC5	28
MF	GO:0046966	nuclear thyroid hormone receptor binding	7/747	28/18737	0.25	6.27074966532798	5.68734110201554	8.84841846331687e-05	0.00112079967202014	0.000809164583158582	NSD1/BRD8/THRAP3/NCOA6/JMJD1C/MED13/MED17	7
MF	GO:0000979	RNA polymerase II core promoter sequence-specific DNA binding	6/747	20/18737	0.3	7.52489959839357	5.94913561534026	9.43940570802869e-05	0.00117125687152683	0.000845592305101603	RFX7/GTF2A1/REST/POU2F1/TAF1/TBP	6
MF	GO:0046975	histone H3K36 methyltransferase activity	5/747	13/18737	0.384615384615385	9.64730717742766	6.35530510071473	9.79167455552023e-05	0.00117505894678225	0.000848337224390923	NSD1/SETD5/SETD2/ASH1L/NSD2	5
MF	GO:0004843	cysteine-type deubiquitinase activity	14/747	108/18737	0.12962962962963	3.25149982646636	4.78158832376317	9.85657998123267e-05	0.00117505894678225	0.000848337224390923	USP49/USP37/USP33/USP34/USP48/USP24/USP30/OTUD3/USP28/ZRANB1/ATXN3/USP15/USP42/USP47	14
MF	GO:0052866	phosphatidylinositol phosphate phosphatase activity	7/747	30/18737	0.233333333333333	5.85269968763945	5.42032251005181	0.000141922107024314	0.00165939694366891	0.00119800644998257	SACM1L/PIKFYVE/FIG4/INPP5B/MTMR2/INPP4A/OCRL	7
MF	GO:0004519	endonuclease activity	15/747	127/18737	0.118110236220472	2.96255889700534	4.52204136746896	0.000163602981217354	0.00184637847522333	0.00133299831054039	N4BP2/ASTE1/PRORP/AGO4/DROSHA/MRE11/POLQ/FAN1/DICER1/PMS2/AGO3/ZRANB3/AGO2/DNA2/PPP1R8	15
MF	GO:0034212	peptide N-acetyltransferase activity	9/747	51/18737	0.176470588235294	4.42641152846681	4.99286239029204	0.000163987561944178	0.00184637847522333	0.00133299831054039	KAT6A/KAT6B/CLOCK/PHF10/NAA40/ESCO1/NAA30/GTF3C4/TAF1	9
MF	GO:0031267	small GTPase binding	25/747	284/18737	0.0880281690140845	2.20801044553802	4.18003123333738	0.000189164960640184	0.00209113265580421	0.00150969930309965	RBSN/DNM1L/TNPO1/RANBP9/GAPVD1/USP33/ERC1/XPO4/MYCBP2/ROCK1/RIC1/STRN3/XPO1/RABGAP1/DOCK7/PKN2/HACE1/STRIP1/TRIP11/ALS2/FARP1/ABI2/SIKE1/OCRL/EXOC5	25
MF	GO:0140994	RNA polymerase II CTD heptapeptide repeat modifying activity	6/747	23/18737	0.260869565217391	6.54339095512485	5.42049904715217	0.00022192323086945	0.00240945222086832	0.00173951103895791	DYRK1A/CDK13/CTDSPL2/CCNK/CDK12/RPAP2	6
MF	GO:0015631	tubulin binding	31/747	392/18737	0.0790816326530612	1.9836044859711	4.01040131807207	0.000240343283978179	0.00256366169576724	0.0018508430178929	ALMS1/CAMSAP1/DNM1L/TUBGCP3/CLASP2/INO80/AGTPBP1/TBCEL/DYRK1A/APC/SETD2/DDX3X/TTLL5/CEP57L1/TAOK1/KIF13A/RABGAP1/CLASP1/HAUS6/CEP295/CEP135/PAFAH1B1/DIP2B/KIF1B/ZNF207/CCDC66/KIF15/ADNP/TPR/CEP57/CKAP5	31
MF	GO:0001046	core promoter sequence-specific DNA binding	8/747	43/18737	0.186046511627907	4.66660440210454	4.90490186033368	0.000258278749960585	0.00270747379269027	0.00195466857955651	RFX7/GTF2A1/REST/POU2F1/TAF4/AGO2/TAF1/TBP	8
MF	GO:0003697	single-stranded DNA binding	14/747	120/18737	0.116666666666667	2.92634984381972	4.31374127397472	0.000304320016387976	0.00313604355870999	0.00226407576866701	MCM9/HNRNPU/FUBP3/RAD18/DHX9/MSH2/TDP1/PMS2/SMC4/ZRANB3/WDR48/DHX36/FUBP1/MMS22L	14
MF	GO:0044024	histone H2AS1 kinase activity	22/747	246/18737	0.0894308943089431	2.24319500223115	3.99953745192386	0.000361469622292979	0.00356667663572626	0.00257497257115279	CSNK1G1/BRAF/NEK4/SMG1/CSNK2A1/OXSR1/PIK3R4/ROCK1/PIKFYVE/MAPKAPK5/TAOK1/PRKDC/ATR/RAF1/TRIO/LATS1/GSK3B/DCAF1/MAP4K3/MTOR/TAF1/MAP4K5	22
MF	GO:0140995	histone H2A kinase activity	22/747	246/18737	0.0894308943089431	2.24319500223115	3.99953745192386	0.000361469622292979	0.00356667663572626	0.00257497257115279	CSNK1G1/BRAF/NEK4/SMG1/CSNK2A1/OXSR1/PIK3R4/ROCK1/PIKFYVE/MAPKAPK5/TAOK1/PRKDC/ATR/RAF1/TRIO/LATS1/GSK3B/DCAF1/MAP4K3/MTOR/TAF1/MAP4K5	22
MF	GO:0008139	nuclear localization sequence binding	6/747	25/18737	0.24	6.01991967871486	5.1178767902239	0.000363707156932612	0.00356667663572626	0.00257497257115279	TNPO1/KPNA1/NUP153/NUP98/KPNA4/NUP58	6
MF	GO:0030374	nuclear receptor coactivator activity	9/747	57/18737	0.157894736842105	3.96047347283872	4.5613492258482	0.000391901771062263	0.00378216312390248	0.00273054366805286	CCAR1/RBM14/BRD8/THRAP3/NCOA6/NCOA2/CNOT6/MED13/MED17	9
MF	GO:0061733	peptide-lysine-N-acetyltransferase activity	8/747	46/18737	0.173913043478261	4.3622606367499	4.65240143893638	0.000418299578427729	0.00391270990283168	0.0028247922948075	KAT6A/KAT6B/CLOCK/PHF10/NAA40/ESCO1/GTF3C4/TAF1	8
MF	GO:0140463	chromatin-protein adaptor activity	8/747	46/18737	0.173913043478261	4.3622606367499	4.65240143893638	0.000418299578427729	0.00391270990283168	0.0028247922948075	YEATS2/ZZZ3/UIMC1/EPC1/TOPBP1/JARID2/USP15/TAF1	8
MF	GO:0008353	RNA polymerase II CTD heptapeptide repeat kinase activity	4/747	10/18737	0.4	10.0331994645248	5.82224736450271	0.000434120407451445	0.00395389692133922	0.00285452738261505	DYRK1A/CDK13/CCNK/CDK12	4
MF	GO:0043022	ribosome binding	13/747	110/18737	0.118181818181818	2.96435438724595	4.21044389390586	0.000435709035739684	0.00395389692133922	0.00285452738261505	DHX33/LTN1/STAU2/DDX3X/DHX9/PTCD3/SEC61A2/NAA16/NEMF/CPSF6/TTC5/PRMT3/MTOR	13
MF	GO:0034593	phosphatidylinositol bisphosphate phosphatase activity	6/747	26/18737	0.230769230769231	5.7883843064566	4.97863549949576	0.000457009156350989	0.00408619951560884	0.00295004362536164	PIKFYVE/FIG4/INPP5B/MTMR2/INPP4A/OCRL	6
MF	GO:0004674	protein serine/threonine kinase activity	32/747	429/18737	0.0745920745920746	1.87099290713749	3.71882695943567	0.00053603964004853	0.00472336378477545	0.00341004622273436	CSNK1G1/BRAF/DYRK1A/NEK4/SMG1/CDK13/CSNK2A1/OXSR1/PIK3R4/ROCK1/PIKFYVE/MAPKAPK5/TAOK1/PRKDC/CCNK/CDK12/ATR/RAF1/TRIO/CDK19/MAP3K4/MAP3K7/LATS1/GSK3B/PKN2/DCAF1/MAPK14/MAPK8/MAP4K3/MTOR/TAF1/MAP4K5	32
MF	GO:0044390	ubiquitin-like protein conjugating enzyme binding	7/747	37/18737	0.189189189189189	4.74543217916712	4.64691955540345	0.00056313985902027	0.00486358193302482	0.00351127712269971	ANKIB1/ZMYM2/DCUN1D4/TRAF6/MARCHF6/ARIH2/TCERG1	7
MF	GO:0140566	histone reader activity	6/747	27/18737	0.222222222222222	5.57399970251376	4.84645604725444	0.000567951179678886	0.00486358193302482	0.00351127712269971	YEATS2/ZZZ3/UIMC1/JARID2/USP15/TAF1	6
MF	GO:0032404	mismatch repair complex binding	4/747	11/18737	0.363636363636364	9.12109042229524	5.48998726738113	0.000660718075054372	0.00557939707823692	0.00402806194879639	MCM9/ATR/MSH2/PMS2	4
MF	GO:0031491	nucleosome binding	10/747	74/18737	0.135135135135135	3.3895944136908	4.19693733014975	0.000682948695880135	0.00568812064513866	0.00410655524415308	SMARCC1/SMARCA5/EED/SUPT16H/MLLT10/RBBP4/HP1BP3/PARP2/ARID1B/GATAD2B	10
MF	GO:0035197	siRNA binding	4/747	12/18737	0.333333333333333	8.36099955377064	5.19756176963969	0.000959927492585731	0.00778181220656166	0.00561810195660701	PRKRA/DHX9/DICER1/AGO2	4
MF	GO:1990817	poly(A) RNA polymerase activity	4/747	12/18737	0.333333333333333	8.36099955377064	5.19756176963969	0.000959927492585731	0.00778181220656166	0.00561810195660701	PAPOLG/TENT4A/PAPOLA/MTPAP	4
MF	GO:0032182	ubiquitin-like protein binding	13/747	120/18737	0.108333333333333	2.71732485497546	3.84566444745099	0.00100095350161801	0.00800762801294409	0.00578113033482979	N4BP2/DCUN1D4/TAB2/UBR5/CASP8AP2/UBXN2B/TDG/MAP3K7/SMARCAD1/JARID2/WDR48/UBXN7/DDI2	13
MF	GO:0004520	DNA endonuclease activity	7/747	41/18737	0.170731707317073	4.28246318607764	4.2874651285619	0.00107108183516943	0.00843016534748181	0.006086182392486	N4BP2/ASTE1/MRE11/FAN1/DICER1/ZRANB3/DNA2	7
MF	GO:0004540	RNA nuclease activity	13/747	121/18737	0.107438016528926	2.69486762476905	3.81125881657904	0.00108150147549931	0.00843016534748181	0.006086182392486	CNOT2/XRN2/EXOSC10/EXD2/PRORP/AGO4/DROSHA/DICER1/AGO3/DCP2/CNOT6/AGO2/PPP1R8	13
MF	GO:0008234	cysteine-type peptidase activity	17/747	184/18737	0.0923913043478261	2.31745096327338	3.65948066310177	0.00113523858415081	0.00873702606536316	0.00630772138029162	USP49/USP37/USP33/CAPN7/USP34/USP48/USP24/USP30/OTUD3/SENP1/USP28/ZRANB1/ATXN3/USP15/USP42/USP47/SENP6	17
MF	GO:0019211	phosphatase activator activity	5/747	21/18737	0.238095238095238	5.9721425384076	4.64547211427794	0.00118718753365783	0.00880256122517027	0.00635503467952909	PPP2R5E/PPP4R3A/FRS2/PHACTR4/PPP2R5C	5
MF	GO:0051010	microtubule plus-end binding	5/747	21/18737	0.238095238095238	5.9721425384076	4.64547211427794	0.00118718753365783	0.00880256122517027	0.00635503467952909	CLASP2/APC/CLASP1/PAFAH1B1/CKAP5	5
MF	GO:1904047	S-adenosyl-L-methionine binding	5/747	21/18737	0.238095238095238	5.9721425384076	4.64547211427794	0.00118718753365783	0.00880256122517027	0.00635503467952909	SUV39H2/METTL3/KMT5B/SETD6/METTL17	5
MF	GO:0031624	ubiquitin conjugating enzyme binding	6/747	31/18737	0.193548387096774	4.85477393444747	4.37695874993932	0.00123349037200988	0.0088821577664239	0.00641249963400063	ANKIB1/ZMYM2/DCUN1D4/TRAF6/MARCHF6/ARIH2	6
MF	GO:0004402	histone acetyltransferase activity	7/747	42/18737	0.166666666666667	4.18049977688532	4.20475250523049	0.00124174902984545	0.0088821577664239	0.00641249963400063	KAT6A/KAT6B/CLOCK/PHF10/NAA40/GTF3C4/TAF1	7
MF	GO:0035198	miRNA binding	7/747	42/18737	0.166666666666667	4.18049977688532	4.20475250523049	0.00124174902984545	0.0088821577664239	0.00641249963400063	PUM1/AGO4/TUT4/ZC3H7A/AGO3/PUM2/AGO2	7
MF	GO:0034595	phosphatidylinositol phosphate 5-phosphatase activity	4/747	13/18737	0.307692307692308	7.71784574194213	4.93725485096967	0.00134304338015485	0.0093858663808523	0.00677615353326767	PIKFYVE/FIG4/INPP5B/OCRL	4
MF	GO:0046974	histone H3K9 methyltransferase activity	4/747	13/18737	0.307692307692308	7.71784574194213	4.93725485096967	0.00134304338015485	0.0093858663808523	0.00677615353326767	SETD5/PRDM2/ASH1L/SUV39H2	4
MF	GO:0140034	methylation-dependent protein binding	10/747	81/18737	0.123456790123457	3.09666650139653	3.85341476829366	0.00139152318563206	0.00961416019163969	0.0069409709139781	PHF20L1/SETD5/NCAPD3/ZMYND11/ZZZ3/CHD8/BPTF/MTF2/TAF1/MBTD1	10
MF	GO:0016893	endonuclease activity, active with either ribo- or deoxyribonucleic acids and producing 5'-phosphomonoesters	7/747	43/18737	0.162790697674419	4.08327885184147	4.12457372484591	0.00143297936204528	0.00978934215869134	0.00706744404462308	PRORP/DROSHA/FAN1/DICER1/AGO3/AGO2/DNA2	7
MF	GO:0008080	N-acetyltransferase activity	9/747	68/18737	0.132352941176471	3.31980864635011	3.90507383232076	0.00145496158111452	0.00982907379241808	0.00709612841315502	KAT6A/KAT6B/CLOCK/PHF10/NAA40/ESCO1/NAA30/GTF3C4/TAF1	9
MF	GO:0031490	chromatin DNA binding	13/747	128/18737	0.1015625	2.54749205153949	3.57976940523327	0.00181073879893081	0.0120142017335348	0.00867368788587949	SMARCC1/CLOCK/HNRNPU/KDM5A/RBBP4/SBNO1/DHX9/MSL2/JMJD1C/ZFX/CTCF/KDM6A/GATAD2B	13
MF	GO:0030983	mismatched DNA binding	4/747	14/18737	0.285714285714286	7.16657104608912	4.70330558412082	0.00182133054137546	0.0120142017335348	0.00867368788587949	MSH2/TDG/PMS2/MLH3	4
MF	GO:0070577	lysine-acetylated histone binding	5/747	23/18737	0.217391304347826	5.45282579593737	4.354110720208	0.00183769862042555	0.0120142017335348	0.00867368788587949	ZZZ3/PHIP/ATAD2B/KMT2A/TAF1	5
MF	GO:0004197	cysteine-type endopeptidase activity	10/747	85/18737	0.117647058823529	2.95094101897787	3.67344936197762	0.00201085939658359	0.0130064097140726	0.00939001532335227	USP49/USP37/USP33/CAPN7/USP34/USP48/USP30/SENP1/USP15/SENP6	10
MF	GO:0001091	RNA polymerase II general transcription initiation factor binding	5/747	24/18737	0.208333333333333	5.22562472110665	4.22092849268645	0.00224604355921472	0.0142249425416932	0.010269738642462	GTF2A1/HNRNPU/ZNHIT6/TAF1/TBP	5
MF	GO:0140033	acetylation-dependent protein binding	5/747	24/18737	0.208333333333333	5.22562472110665	4.22092849268645	0.00224604355921472	0.0142249425416932	0.010269738642462	ZZZ3/PHIP/ATAD2B/KMT2A/TAF1	5
MF	GO:0003727	single-stranded RNA binding	10/747	87/18737	0.114942528735632	2.88310329440367	3.5873810483072	0.00239474807352366	0.0147756464879376	0.0106673209582237	EXOSC10/ZC3H14/AGO4/DDX3X/HNRNPU/DHX9/HNRNPH1/AGO3/AGO2/ZFR	10
MF	GO:0034450	ubiquitin-ubiquitin ligase activity	4/747	15/18737	0.266666666666667	6.68879964301651	4.49131282848056	0.00240590296431879	0.0147756464879376	0.0106673209582237	TRAF6/UBR5/UBE4B/ITCH	4
MF	GO:0106018	phosphatidylinositol-3,5-bisphosphate phosphatase activity	4/747	15/18737	0.266666666666667	6.68879964301651	4.49131282848056	0.00240590296431879	0.0147756464879376	0.0106673209582237	PIKFYVE/FIG4/MTMR2/OCRL	4
MF	GO:0017025	TBP-class protein binding	5/747	25/18737	0.2	5.01659973226238	4.09497837834485	0.00271662765978524	0.0163535605658359	0.0118065006162631	YEATS2/GTF2A1/CAND1/BTAF1/TAF1	5
MF	GO:0070530	K63-linked polyubiquitin modification-dependent protein binding	5/747	25/18737	0.2	5.01659973226238	4.09497837834485	0.00271662765978524	0.0163535605658359	0.0118065006162631	TAB2/UIMC1/ZBTB1/ZRANB1/ZRANB3	5
MF	GO:0005048	signal sequence binding	7/747	48/18737	0.145833333333333	3.65793730477465	3.75712355580155	0.0027571779802705	0.0164349432549457	0.0118652550853746	TNPO1/KPNA1/NUP153/NUP98/SEC61A2/KPNA4/NUP58	7
MF	GO:0003688	DNA replication origin binding	4/747	16/18737	0.25	6.27074966532798	4.29784766064935	0.00310761936695328	0.0181676209144961	0.0131161667613311	ORC3/DHX9/ORC2/ORC4	4
MF	GO:0043023	ribosomal large subunit binding	4/747	16/18737	0.25	6.27074966532798	4.29784766064935	0.00310761936695328	0.0181676209144961	0.0131161667613311	DHX33/LTN1/NEMF/CPSF6	4
MF	GO:0070412	R-SMAD binding	5/747	26/18737	0.192307692307692	4.82365358871383	3.97557428063498	0.00325463206536483	0.0188458694832554	0.0136058302882921	DROSHA/PPM1A/SMAD2/TRIM33/SMAD4	5
MF	GO:0016922	nuclear receptor binding	13/747	137/18737	0.0948905109489051	2.38013855910259	3.30376888896572	0.00330237891835116	0.0189419470033727	0.0136751937333906	NSD1/LCOR/BRD8/THRAP3/NCOA6/SIRT1/LATS1/DCAF1/NCOA2/JMJD1C/MED13/MED17/TAF1	13
MF	GO:0004536	DNA nuclease activity	8/747	63/18737	0.126984126984127	3.18514268715072	3.54009206597798	0.00342973395724491	0.0194885817383636	0.0140698382702521	N4BP2/EXD2/ASTE1/MRE11/FAN1/DICER1/ZRANB3/DNA2	8
MF	GO:0016896	RNA exonuclease activity, producing 5'-phosphomonoesters	6/747	38/18737	0.157894736842105	3.96047347283872	3.72243342794828	0.00365166245057287	0.020557507129151	0.0148415520651938	CNOT2/XRN2/EXOSC10/EXD2/DCP2/CNOT6	6
MF	GO:0140036	ubiquitin-modified protein reader activity	4/747	17/18737	0.235294117647059	5.90188203795574	4.12019292934938	0.00393699370093859	0.0219604786254189	0.0158544314175895	UIMC1/FAN1/JARID2/USP15	4
MF	GO:0035064	methylated histone binding	9/747	79/18737	0.113924050632911	2.85755680951655	3.37136880499185	0.00412698860911544	0.022810991584929	0.0164684617224989	SETD5/NCAPD3/ZMYND11/ZZZ3/CHD8/BPTF/MTF2/TAF1/MBTD1	9
MF	GO:0051019	mitogen-activated protein kinase binding	5/747	28/18737	0.178571428571429	4.4791069038057	3.75408982568116	0.00455361667321091	0.0247326708515786	0.0178558236584285	STAU2/MAPKAPK5/SIRT1/MAPK14/TPR	5
MF	GO:0016407	acetyltransferase activity	10/747	95/18737	0.105263157894737	2.64031564855915	3.26607487686187	0.00455601831476448	0.0247326708515786	0.0178558236584285	KAT6A/KAT6B/CLOCK/PHF10/NAA40/ESCO1/NAA30/NAA16/GTF3C4/TAF1	10
MF	GO:0004532	RNA exonuclease activity	6/747	40/18737	0.15	3.76244979919679	3.56386778810617	0.00474699064357597	0.0253172834324052	0.0182778864115529	CNOT2/XRN2/EXOSC10/EXD2/DCP2/CNOT6	6
MF	GO:0032451	demethylase activity	6/747	40/18737	0.15	3.76244979919679	3.56386778810617	0.00474699064357597	0.0253172834324052	0.0182778864115529	KDM2A/KDM5A/RSBN1/JMJD1C/ALKBH1/KDM6A	6
MF	GO:0070064	proline-rich region binding	4/747	18/18737	0.222222222222222	5.57399970251376	3.95616339749595	0.00490411923831233	0.0257043491111543	0.0185573296041401	GIGYF2/ITSN1/YAP1/ABI2	4
MF	GO:0072542	protein phosphatase activator activity	4/747	18/18737	0.222222222222222	5.57399970251376	3.95616339749595	0.00490411923831233	0.0257043491111543	0.0185573296041401	PPP2R5E/PPP4R3A/PHACTR4/PPP2R5C	4
MF	GO:0004439	phosphatidylinositol-4,5-bisphosphate 5-phosphatase activity	3/747	10/18737	0.3	7.52489959839357	4.20555082831777	0.006137742075731	0.0316574755195186	0.0228552065298464	FIG4/INPP5B/OCRL	3
MF	GO:0032452	histone demethylase activity	5/747	30/18737	0.166666666666667	4.18049977688532	3.55252450049143	0.00618404001745106	0.0316574755195186	0.0228552065298464	KDM2A/KDM5A/RSBN1/JMJD1C/KDM6A	5
MF	GO:0004527	exonuclease activity	9/747	84/18737	0.107142857142857	2.68746414228342	3.15851547535243	0.00619611774148473	0.0316574755195186	0.0228552065298464	CNOT2/XRN2/EXOSC10/EXD2/MRE11/FAN1/TDP1/DCP2/CNOT6	9
MF	GO:0043130	ubiquitin binding	10/747	100/18737	0.1	2.50829986613119	3.08164670780221	0.00654139858342892	0.0331430861560399	0.0239277474499111	N4BP2/TAB2/UBR5/UBXN2B/MAP3K7/SMARCAD1/JARID2/WDR48/UBXN7/DDI2	10
MF	GO:0140457	protein demethylase activity	5/747	31/18737	0.161290322580645	4.04564494537289	3.45822155061581	0.00713606879542053	0.0358572713026089	0.0258872613109209	KDM2A/KDM5A/RSBN1/JMJD1C/KDM6A	5
MF	GO:0000339	RNA cap binding	4/747	20/18737	0.2	5.01659973226238	3.66217075978476	0.00728952313313588	0.0360327647556635	0.0260139593197917	NCBP3/EIF4G3/NCBP1/AGO2	4
MF	GO:0140035	ubiquitin-like protein reader activity	4/747	20/18737	0.2	5.01659973226238	3.66217075978476	0.00728952313313588	0.0360327647556635	0.0260139593197917	UIMC1/FAN1/JARID2/USP15	4
MF	GO:0140142	nucleocytoplasmic carrier activity	5/747	32/18737	0.15625	3.91921854082999	3.36779695310851	0.00818578070007925	0.0401367311745821	0.0289768298126744	TNPO1/KPNA1/XPO4/XPO1/KPNA4	5
MF	GO:0016706	2-oxoglutarate-dependent dioxygenase activity	7/747	60/18737	0.116666666666667	2.92634984381972	3.04537224926272	0.00959829518985008	0.0463155831383242	0.0334376699596281	KDM2A/TYW5/KDM5A/TET3/RSBN1/ALKBH1/KDM6A	7
MF	GO:0016796	exonuclease activity, active with either ribo- or deoxyribonucleic acids and producing 5'-phosphomonoesters	7/747	60/18737	0.116666666666667	2.92634984381972	3.04537224926272	0.00959829518985008	0.0463155831383242	0.0334376699596281	CNOT2/XRN2/EXOSC10/EXD2/MRE11/DCP2/CNOT6	7
MF	GO:0050321	tau-protein kinase activity	4/747	22/18737	0.181818181818182	4.56054521114762	3.40499193444254	0.0103340165153001	0.0477491325958094	0.0344726251600632	DYRK1A/ROCK1/TAOK1/GSK3B	4
MF	GO:0070034	telomerase RNA binding	4/747	22/18737	0.181818181818182	4.56054521114762	3.40499193444254	0.0103340165153001	0.0477491325958094	0.0344726251600632	EXOSC10/HNRNPU/DCP2/DHX36	4
MF	GO:0016891	RNA endonuclease activity, producing 5'-phosphomonoesters	5/747	34/18737	0.147058823529412	3.68867627372234	3.19746275542522	0.0105968438177742	0.0477491325958094	0.0344726251600632	PRORP/DROSHA/DICER1/AGO3/AGO2	5
MF	GO:0000340	RNA 7-methylguanosine cap binding	3/747	12/18737	0.25	6.27074966532798	3.7216476862598	0.0106021922704511	0.0477491325958094	0.0344726251600632	NCBP3/NCBP1/AGO2	3
MF	GO:0000995	RNA polymerase III general transcription initiation factor activity	3/747	12/18737	0.25	6.27074966532798	3.7216476862598	0.0106021922704511	0.0477491325958094	0.0344726251600632	GTF3C3/GTF3C4/TBP	3
MF	GO:0016273	arginine N-methyltransferase activity	3/747	12/18737	0.25	6.27074966532798	3.7216476862598	0.0106021922704511	0.0477491325958094	0.0344726251600632	PRMT9/FBXO11/PRMT3	3
MF	GO:0016274	protein-arginine N-methyltransferase activity	3/747	12/18737	0.25	6.27074966532798	3.7216476862598	0.0106021922704511	0.0477491325958094	0.0344726251600632	PRMT9/FBXO11/PRMT3	3
MF	GO:0061575	cyclin-dependent protein serine/threonine kinase activator activity	3/747	12/18737	0.25	6.27074966532798	3.7216476862598	0.0106021922704511	0.0477491325958094	0.0344726251600632	CCNK/CCNT1/CCNT2	3
MF	GO:0106019	phosphatidylinositol-4,5-bisphosphate phosphatase activity	3/747	12/18737	0.25	6.27074966532798	3.7216476862598	0.0106021922704511	0.0477491325958094	0.0344726251600632	FIG4/INPP5B/OCRL	3
MF	GO:0016410	N-acyltransferase activity	9/747	93/18737	0.0967741935483871	2.42738696722373	2.81188019160528	0.0118261614169067	0.0524839864341553	0.0378909666603926	KAT6A/KAT6B/CLOCK/PHF10/NAA40/ESCO1/NAA30/GTF3C4/TAF1	9
MF	GO:0051213	dioxygenase activity	9/747	93/18737	0.0967741935483871	2.42738696722373	2.81188019160528	0.0118261614169067	0.0524839864341553	0.0378909666603926	KDM2A/TYW5/KDM5A/TET3/RSBN1/JMJD1C/ALKBH1/RSBN1L/KDM6A	9
MF	GO:0000175	3'-5'-RNA exonuclease activity	5/747	35/18737	0.142857142857143	3.58328552304456	3.11706288546103	0.0119670826412885	0.0527245380137928	0.0380646335729771	CNOT2/XRN2/EXOSC10/EXD2/CNOT6	5
MF	GO:0017116	single-stranded DNA helicase activity	4/747	23/18737	0.173913043478261	4.3622606367499	3.28772239326382	0.0121227150194842	0.0530259764881035	0.0382822579562658	MCM9/POLQ/DHX9/DNA2	4
MF	GO:0001222	transcription corepressor binding	6/747	49/18737	0.122448979591837	3.07138759118105	2.95842903154655	0.012797916802307	0.0555795243985904	0.0401257992974588	CNOT2/ZNF644/EED/LCOR/MTF2/SMAD4	6
MF	GO:0008174	mRNA methyltransferase activity	3/747	13/18737	0.230769230769231	5.7883843064566	3.51920460122461	0.01337993693754	0.0576950472200305	0.0416531071515802	RNMT/CMTR1/METTL3	3
MF	GO:0140223	general transcription initiation factor activity	7/747	65/18737	0.107692307692308	2.70124600967974	2.79970025357426	0.0146016108254117	0.0625195731116221	0.0451361876515693	GTF3C3/TAF2/GTF2A1/TAF4/GTF3C4/TAF1/TBP	7
MF	GO:0016888	endodeoxyribonuclease activity, producing 5'-phosphomonoesters	3/747	14/18737	0.214285714285714	5.37492828456684	3.33680168073003	0.0165322841364939	0.0690277336490904	0.0498347730811473	FAN1/DICER1/DNA2	3
MF	GO:0043138	3'-5' DNA helicase activity	3/747	14/18737	0.214285714285714	5.37492828456684	3.33680168073003	0.0165322841364939	0.0690277336490904	0.0498347730811473	DHX9/ERCC3/FANCM	3
MF	GO:0046030	inositol trisphosphate phosphatase activity	3/747	14/18737	0.214285714285714	5.37492828456684	3.33680168073003	0.0165322841364939	0.0690277336490904	0.0498347730811473	INPP5B/INPP4A/OCRL	3
MF	GO:0140767	enzyme-substrate adaptor activity	11/747	132/18737	0.0833333333333333	2.09024988844266	2.56142319185017	0.0165757386723145	0.0690277336490904	0.0498347730811473	KLHDC2/FBXO42/FBXO38/FBXO11/KLHL18/SUV39H2/SKP2/DCAF1/EPC1/KLHL28/KBTBD2	11
